# Supplementary material for: Steric accessibility of the N-terminus improves the titer and quality of recombinant proteins secreted from Komagataella phaffii
Source: Microb Cell Fact. 2022 Sep 5;21:180. doi: 10.1186/s12934-022-01905-2 (PMC9444097; doi:10.1186/s12934-022-01905-2)
Supplement: Supplementary file 1 — Additional file 1: Figure S1. Structural rendering of unmodified RBD and SpyTag-RBD. [file 12934_2022_1905_MOESM1_ESM.zip]

Archive with 72 entries (67 files):
- Figure S1.pdf
- __MACOSX/._Figure S1.pdf
- Sequences/
- __MACOSX/._Sequences
- Sequences/.DS_Store
- __MACOSX/Sequences/._.DS_Store
- Sequences/Figure 1/
- __MACOSX/Sequences/._Figure 1
- Sequences/Figure 4/
- __MACOSX/Sequences/._Figure 4
- Sequences/Figure 3/
- __MACOSX/Sequences/._Figure 3
- Sequences/Figure 2/
- __MACOSX/Sequences/._Figure 2
- Sequences/Figure 1/L_pAOX1_alpha_RBD_zeo.gb
- __MACOSX/Sequences/Figure 1/._L_pAOX1_alpha_RBD_zeo.gb
- Sequences/Figure 4/L_pAOX1_alpha_P_RBD_zeo.gb
- __MACOSX/Sequences/Figure 4/._L_pAOX1_alpha_P_RBD_zeo.gb
- Sequences/Figure 4/L_pAOX1_alpha_C_RBD_zeo.gb
- __MACOSX/Sequences/Figure 4/._L_pAOX1_alpha_C_RBD_zeo.gb
- Sequences/Figure 4/L_pAOX1_alpha_K_RBD_zeo.gb
- __MACOSX/Sequences/Figure 4/._L_pAOX1_alpha_K_RBD_zeo.gb
- Sequences/Figure 4/L_pAOX1_alpha_EAEAEAEA_RBD_zeo.gb
- __MACOSX/Sequences/Figure 4/._L_pAOX1_alpha_EAEAEAEA_RBD_zeo.gb
- Sequences/Figure 4/L_pAOX1_alpha_A_RBD_zeo.gb
- __MACOSX/Sequences/Figure 4/._L_pAOX1_alpha_A_RBD_zeo.gb
- Sequences/Figure 4/L_pAOX1_alpha_W_RBD_zeo.gb
- __MACOSX/Sequences/Figure 4/._L_pAOX1_alpha_W_RBD_zeo.gb
- Sequences/Figure 4/L_pAOX1_alpha_G_RBD_zeo.gb
- __MACOSX/Sequences/Figure 4/._L_pAOX1_alpha_G_RBD_zeo.gb
- Sequences/Figure 4/L_pAOX1_alpha_EA_RBD_zeo.gb
- __MACOSX/Sequences/Figure 4/._L_pAOX1_alpha_EA_RBD_zeo.gb
- Sequences/Figure 4/L_pAOX1_alpha_RBD_zeo.gb
- __MACOSX/Sequences/Figure 4/._L_pAOX1_alpha_RBD_zeo.gb
- Sequences/Figure 4/L_pAOX1_alpha_EAEA_RBD_zeo.gb
- __MACOSX/Sequences/Figure 4/._L_pAOX1_alpha_EAEA_RBD_zeo.gb
- Sequences/Figure 4/L_pAOX1_alpha_E_RBD_zeo.gb
- __MACOSX/Sequences/Figure 4/._L_pAOX1_alpha_E_RBD_zeo.gb
- Sequences/Figure 4/L_pAOX1_alpha_S_RBD_zeo.gb
- __MACOSX/Sequences/Figure 4/._L_pAOX1_alpha_S_RBD_zeo.gb
- Sequences/Figure 3/L_pAOX1_alpha_EAEA-P2-link-P6_zeo.gb
- __MACOSX/Sequences/Figure 3/._L_pAOX1_alpha_EAEA-P2-link-P6_zeo.gb
- Sequences/Figure 3/L_pAOX1_alpha_P6_zeo.gb
- __MACOSX/Sequences/Figure 3/._L_pAOX1_alpha_P6_zeo.gb
- Sequences/Figure 3/L_pAOX1_alpha_P8_zeo.gb
- __MACOSX/Sequences/Figure 3/._L_pAOX1_alpha_P8_zeo.gb
- Sequences/Figure 3/L_pAOX1_alpha_P4_zeo.gb
- __MACOSX/Sequences/Figure 3/._L_pAOX1_alpha_P4_zeo.gb
- Sequences/Figure 3/L_pAOX1_alpha_EAEA-P2-link-P4_zeo.gb
- __MACOSX/Sequences/Figure 3/._L_pAOX1_alpha_EAEA-P2-link-P4_zeo.gb
- Sequences/Figure 3/L_pAOX1_alpha_EAEA-P2-link-P8_zeo.gb
- __MACOSX/Sequences/Figure 3/._L_pAOX1_alpha_EAEA-P2-link-P8_zeo.gb
- Sequences/Figure 3/L_pAOX1_alpha_P2-link-P6_zeo.gb
- __MACOSX/Sequences/Figure 3/._L_pAOX1_alpha_P2-link-P6_zeo.gb
- Sequences/Figure 3/L_pAOX1_alpha_P2-link-P8_zeo.gb
- __MACOSX/Sequences/Figure 3/._L_pAOX1_alpha_P2-link-P8_zeo.gb
- Sequences/Figure 3/L_pAOX1_alpha_P2-link-P4_zeo.gb
- __MACOSX/Sequences/Figure 3/._L_pAOX1_alpha_P2-link-P4_zeo.gb
- Sequences/Figure 3/L_pAOX1_alpha_EAEA-P8_zeo.gb
- __MACOSX/Sequences/Figure 3/._L_pAOX1_alpha_EAEA-P8_zeo.gb
- Sequences/Figure 3/L_pAOX1_alpha_EAEA-P4_zeo.gb
- __MACOSX/Sequences/Figure 3/._L_pAOX1_alpha_EAEA-P4_zeo.gb
- Sequences/Figure 3/L_pAOX1_alpha_EAEA-P6_zeo.gb
- __MACOSX/Sequences/Figure 3/._L_pAOX1_alpha_EAEA-P6_zeo.gb
- Sequences/Figure 2/L_pAOX1_alpha_SpyTag_RBD_zeo.gb
- __MACOSX/Sequences/Figure 2/._L_pAOX1_alpha_SpyTag_RBD_zeo.gb
- Sequences/Figure 2/L_pAOX1_alpha_EAEA_RBD_SpyTag_zeo.gb
- __MACOSX/Sequences/Figure 2/._L_pAOX1_alpha_EAEA_RBD_SpyTag_zeo.gb
- Sequences/Figure 2/L_pAOX1_alpha_RBD_SpyTag_zeo.gb
- __MACOSX/Sequences/Figure 2/._L_pAOX1_alpha_RBD_SpyTag_zeo.gb
- Sequences/Figure 2/L_pAOX1_alpha_EAEA_SpyTag_RBD_zeo.gb
- __MACOSX/Sequences/Figure 2/._L_pAOX1_alpha_EAEA_SpyTag_RBD_zeo.gb
