# Supplementary material for: Steric accessibility of the N-terminus improves the titer and quality of recombinant proteins secreted from Komagataella phaffii
Source: Microb Cell Fact. 2022 Sep 5;21:180. doi: 10.1186/s12934-022-01905-2 (PMC9444097; doi:10.1186/s12934-022-01905-2)
Supplement: Supplementary file 1 — Additional file 1: Figure S1. Structural rendering of unmodified RBD and SpyTag-RBD. [file 12934_2022_1905_MOESM1_ESM.zip › Sequences/Figure 4/L_pAOX1_alpha_C_RBD_zeo.gb]

LOCUS       Exported                4262 bp DNA     circular SYN 17-JUN-2022
DEFINITION  synthetic circular DNA
ACCESSION   .
VERSION     .
KEYWORDS    Modular Vector L
SOURCE      synthetic DNA construct
  ORGANISM  synthetic DNA construct
REFERENCE   1  (bases 1 to 4262)
  AUTHORS   dalvie
  TITLE     Direct Submission
  JOURNAL   Exported Jun 17, 2022 from SnapGene 5.3.2
            https://www.snapgene.com
FEATURES             Location/Qualifiers
     source          1..4262
                     /organism="synthetic DNA construct"
                     /mol_type="other DNA"
     primer_bind     531..551
                     /label=5' AOX1 primer
     misc_feature    617..871
                     /label=alpha
                     /note="alpha"
     sig_peptide     617..871
                     /label=Alpha Signal Peptide
     primer_bind     820..840
                     /label=alpha-factor primer
     misc_feature    835..871
                     /label=L2
     CDS             866..871
                     /label=IFNalpha2b_DP
     CDS             875..1477
                     /codon_start=1
                     /label=RBD-J
                     /translation="ITNLCPFGEVFNATRFASVYAWNRKRISNCVADYSVLYNSASFST
                     FKCYGVSPTKLNDLCFTNVYADSFVIRGDEVRQIAPGQTGKIADYNYKLPDDFTGCVIA
                     WNSNNLDSKVGGNYNYKYRLFRKSNLKPFERDISTEIYQAGSTPCNGVEGFNCYWPLQS
                     YGFQPTNGVGYQPYRVVVLSFELLHAPATVCGPKKSTN"
     misc_feature    1478..1517
                     /label=L3
     terminator      1518..1814
                     /label=AOX1_TT
     misc_feature    1815..1854
                     /label=L4
     promoter        1855..2274
                     /label=pTEF1
                     /note="TEF1 promoter"
     misc_feature    2275..2314
                     /label=L5
     promoter        2322..2369
                     /label=EM7 promoter
                     /note="synthetic bacterial promoter "
     CDS             2388..2762
                     /codon_start=1
                     /gene="Sh ble from Streptoalloteichus hindustanus"
                     /product="antibiotic-binding protein"
                     /label=BleoR
                     /note="confers resistance to bleomycin, phleomycin, and 
                     Zeocin(TM)"
                     /translation="MAKLTSAVPVLTARDVAGAVEFWTDRLGFSRDFVEDDFAGVVRDD
                     VTLFISAVQDQVVPDNTLAWVWVRGLDELYAEWSEVVSTNFRDASGPAMTEIGEQPWGR
                     EFALRDPAGNCVHFVAEEQD"
     misc_feature    2808..2847
                     /label=L6
     terminator      2868..3115
                     /gene="S. cerevisiae CYC1"
                     /label=CYC1 terminator
                     /note="transcription terminator for CYC1"
     rep_origin      complement(3190..3778)
                     /direction=LEFT
                     /label=ori
                     /note="high-copy-number ColE1/pMB1/pBR322/pUC origin of 
                     replication"
     promoter        3859
                     /label=AOX1 promoter
     misc_feature    3860..3899
                     /label=L8
     misc_feature    3900..3939
                     /label=L1
     promoter        join(3940..4262,1..616)
                     /label=AOX1 promoter
     promoter        join(3940..4262,1..616)
                     /gene="Pichia pastoris AOX1"
                     /label=pAOX1
                     /note="inducible promoter, regulated by methanol"
ORIGIN
        1 ttacacccga acatcactcc agatgagggc tttctgagtg tggggtcaaa tagtttcatg
       61 ttccccaaat ggcccaaaac tgacagttta aacgctgtct tggaacctaa tatgacaaaa
      121 gcgtgatctc atccaagatg aactaagttt ggttcgttga aatgctaacg gccagttggt
      181 caaaaagaaa cttccaaaag tcggcatacc gtttgtcttg tttggtattg attgacgaat
      241 gctcaaaaat aatctcatta atgcttagcg cagtctctct atcgcttctg aaccccggtg
      301 cacctgtgcc gaaacgcaaa tggggaaaca cccgcttttt ggatgattat gcattgtctc
      361 cacattgtat gcttccaaga ttctggtggg aatactgctg atagcctaac gttcatgatc
      421 aaaatttaac tgttctaacc cctacttgac agcaatatat aaacagaagg aagctgccct
      481 gtcttaaacc ttttttttta tcatcattat tagcttactt tcataattgc gactggttcc
      541 aattgacaag cttttgattt taacgacttt taacgacaac ttgagaagat caaaaaacaa
      601 ctaattattc gaaacgatga gatttccttc aatttttact gctgttttat tcgcagcatc
      661 ctccgcatta gctgctccag tcaacactac aacagaagat gaaacggcac aaattccggc
      721 tgaagctgtc atcggttact cagatttaga aggggatttc gatgttgctg ttttgccatt
      781 ttccaacagc acaaataacg ggttattgtt tataaatact actattgcca gcattgctgc
      841 taaagaagaa ggggtatctc tcgagaaaag atgtatcacc aacttgtgtc cattcggtga
      901 ggttttcaac gctactagat tcgcttccgt ttacgcctgg aacagaaaga gaatctccaa
      961 ctgcgttgct gactactccg tcttgtacaa ctctgcttca ttctccacct tcaagtgcta
     1021 cggtgtttcc ccaactaagt tgaacgacct gtgtttcact aacgtctacg ccgactcctt
     1081 cgttattaga ggtgacgagg ttagacagat cgctccaggt caaactggta agatcgctga
     1141 ctacaactac aagctgccag acgacttcac cggttgtgtt attgcttgga actccaacaa
     1201 cctggactcc aaggttggtg gtaactacaa ttacaaatac cgtttgttta gaaagtccaa
     1261 cctgaagcca ttcgagagag acatctccac tgagatctac caagctggtt ccactccatg
     1321 taacggtgtt gagggtttca actgttactg gccattgcag tcctacggtt tccagccaac
     1381 taatggtgtt ggttaccagc catacagagt cgtcgttttg tccttcgagt tgttgcatgc
     1441 tccagctact gtttgcggtc caaagaagtc cactaactaa agacgttgag aggagcagtc
     1501 gtcagaccac atagctttca agaggatgtc agaatgccat ttgcctgaga gatgcaggct
     1561 tcatttttga tactttttta tttgtaacct atatagtata ggattttttt tgtcattttg
     1621 tttcttctcg tacgagcttg ctcctgatca gcctatctcg cagctgatga atatcttgtg
     1681 gtaggggttt gggaaaatca ttcgagtttg atgtttttct tggtatttcc cactcctctt
     1741 cagagtacag aagattaagt gagacgttcg tttgtgcaag cttcaacgat gccaaaaggg
     1801 tataataagc gtcagactct gtactgagtt ctataaacga gccattgcat acgacccaca
     1861 caccatagct tcaaaatgtt tctactcctt ttttactctt ccagattttc tcggactccg
     1921 cgcatcgccg taccacttca aaacacccaa gcacagcata ctaaattttc cctctttctt
     1981 cctctagggt gtcgttaatt acccgtacta aaggtttgga aaagaaaaaa gagaccgcct
     2041 cgtttctttt tcttcgtcga aaaaggcaat aaaaattttt atcacgtttc tttttcttga
     2101 aatttttttt tttagttttt ttctctttca gtgacctcca ttgatattta agttaataaa
     2161 cggtcttcaa tttctcaagt ttcagtttca tttttcttgt tctattacaa ctttttttac
     2221 ttcttgttca ttagaaagaa agcatagcaa tctaatctaa gttttaatta caaagaaagc
     2281 gacccgaggt tctaaccgcc gactttggcg gaaagggcgg tgttgacaat taatcatcgg
     2341 catagtatat cggcatagta taatacgaca aggtgaggaa ctaaaccatg gccaagttga
     2401 ccagtgccgt tccggtgctc accgcgcgcg acgtcgccgg agcggtcgag ttctggaccg
     2461 accggctcgg gttctcccgg gacttcgtgg aggacgactt cgccggtgtg gtccgggacg
     2521 acgtgaccct gttcatcagc gcggtccagg accaggtggt gccggacaac accctggcct
     2581 gggtgtgggt gcgcggcctg gacgagctgt acgccgagtg gtcggaggtc gtgtccacga
     2641 acttccggga cgcctccggg ccggccatga ccgagatcgg cgagcagccg tgggggcggg
     2701 agttcgccct gcgcgacccg gccggcaact gcgtgcactt cgtggccgag gagcaggact
     2761 gacacgtccg acggcggccc acgggtccca ggcctcggag atccgtcggt ttcactcagg
     2821 aagcagacac tgattgacac ggtttagccc cttttccttt gtcgatatca tgtaattagt
     2881 tatgtcacgc ttacattcac gccctccccc cacatccgct ctaaccgaaa aggaaggagt
     2941 tagacaacct gaagtctagg tccctattta tttttttata gttatgttag tattaagaac
     3001 gttatttata tttcaaattt ttcttttttt tctgtacaga cgcgtgtacg catgtaacat
     3061 tatactgaaa accttgcttg agaaggtttt gggacgctcg aaggctttaa tttgcaagct
     3121 ggagaccaac atgtgagcaa aaggccagca aaaggccagg aaccgtaaaa aggccgcgtt
     3181 gctggcgttt ttccataggc tccgcccccc tgacgagcat cacaaaaatc gacgctcaag
     3241 tcagaggtgg cgaaacccga caggactata aagataccag gcgtttcccc ctggaagctc
     3301 cctcgtgcgc tctcctgttc cgaccctgcc gcttaccgga tacctgtccg cctttctccc
     3361 ttcgggaagc gtggcgcttt ctcaatgctc acgctgtagg tatctcagtt cggtgtaggt
     3421 cgttcgctcc aagctgggct gtgtgcacga accccccgtt cagcccgacc gctgcgcctt
     3481 atccggtaac tatcgtcttg agtccaaccc ggtaagacac gacttatcgc cactggcagc
     3541 agccactggt aacaggatta gcagagcgag gtatgtaggc ggtgctacag agttcttgaa
     3601 gtggtggcct aactacggct acactagaag gacagtattt ggtatctgcg ctctgctgaa
     3661 gccagttacc ttcggaaaaa gagttggtag ctcttgatcc ggcaaacaaa ccaccgctgg
     3721 tagcggtggt ttttttgttt gcaagcagca gattacgcgc agaaaaaaag gatctcaaga
     3781 agatcctttg atcttttcta cggggtctga cgctcagtgg aacgaaaact cacgttaagg
     3841 gattttggtc atgagatcag acccgatgaa ctacagaaca ctgcaagaat ctctacctgc
     3901 atactatcac gtcggcgacc accagtgagt tactagagcg atctaacatc caaagacgaa
     3961 aggttgaatg aaaccttttt gccatccgac atccacaggt ccattctcac acataagtgc
     4021 caaacgcaac aggaggggat acactagcag cagaccgttg caaacgcagg acctccactc
     4081 ctcttctcct caacacccac ttttgccatc gaaaaaccag cccagttatt gggcttgatt
     4141 ggagctcgct cattccaatt ccttctatta ggctactaac accatgactt tattagcctg
     4201 tctatcctgg cccccctggc gaggttcatg tttgtttatt tccgaatgca acaagctccg
     4261 ca
//
