# Supplementary material for: Steric accessibility of the N-terminus improves the titer and quality of recombinant proteins secreted from Komagataella phaffii
Source: Microb Cell Fact. 2022 Sep 5;21:180. doi: 10.1186/s12934-022-01905-2 (PMC9444097; doi:10.1186/s12934-022-01905-2)
Supplement: Supplementary file 1 — Additional file 1: Figure S1. Structural rendering of unmodified RBD and SpyTag-RBD. [file 12934_2022_1905_MOESM1_ESM.zip › Sequences/Figure 4/L_pAOX1_alpha_EAEAEAEA_RBD_zeo.gb]

LOCUS       Exported                4283 bp DNA     circular SYN 17-JUN-2022
DEFINITION  synthetic circular DNA
ACCESSION   .
VERSION     .
KEYWORDS    Modular Vector L
SOURCE      synthetic DNA construct
  ORGANISM  synthetic DNA construct
REFERENCE   1  (bases 1 to 4283)
  AUTHORS   dalvie
  TITLE     Direct Submission
  JOURNAL   Exported Jun 17, 2022 from SnapGene 5.3.2
            https://www.snapgene.com
FEATURES             Location/Qualifiers
     source          1..4283
                     /organism="synthetic DNA construct"
                     /mol_type="other DNA"
     primer_bind     531..551
                     /label=5' AOX1 primer
     misc_feature    617..871
                     /label=alpha
                     /note="alpha"
     sig_peptide     617..871
                     /label=Alpha Signal Peptide
     primer_bind     820..840
                     /label=alpha-factor primer
     misc_feature    835..871
                     /label=L2
     CDS             866..871
                     /label=IFNalpha2b_DP
     CDS             896..1498
                     /codon_start=1
                     /label=RBD-J
                     /translation="ITNLCPFGEVFNATRFASVYAWNRKRISNCVADYSVLYNSASFST
                     FKCYGVSPTKLNDLCFTNVYADSFVIRGDEVRQIAPGQTGKIADYNYKLPDDFTGCVIA
                     WNSNNLDSKVGGNYNYKYRLFRKSNLKPFERDISTEIYQAGSTPCNGVEGFNCYWPLQS
                     YGFQPTNGVGYQPYRVVVLSFELLHAPATVCGPKKSTN"
     misc_feature    1499..1538
                     /label=L3
     terminator      1539..1835
                     /label=AOX1_TT
     misc_feature    1836..1875
                     /label=L4
     promoter        1876..2295
                     /label=pTEF1
                     /note="TEF1 promoter"
     misc_feature    2296..2335
                     /label=L5
     promoter        2343..2390
                     /label=EM7 promoter
                     /note="synthetic bacterial promoter "
     CDS             2409..2783
                     /codon_start=1
                     /gene="Sh ble from Streptoalloteichus hindustanus"
                     /product="antibiotic-binding protein"
                     /label=BleoR
                     /note="confers resistance to bleomycin, phleomycin, and 
                     Zeocin(TM)"
                     /translation="MAKLTSAVPVLTARDVAGAVEFWTDRLGFSRDFVEDDFAGVVRDD
                     VTLFISAVQDQVVPDNTLAWVWVRGLDELYAEWSEVVSTNFRDASGPAMTEIGEQPWGR
                     EFALRDPAGNCVHFVAEEQD"
     misc_feature    2829..2868
                     /label=L6
     terminator      2889..3136
                     /gene="S. cerevisiae CYC1"
                     /label=CYC1 terminator
                     /note="transcription terminator for CYC1"
     rep_origin      complement(3211..3799)
                     /direction=LEFT
                     /label=ori
                     /note="high-copy-number ColE1/pMB1/pBR322/pUC origin of 
                     replication"
     promoter        3880
                     /label=AOX1 promoter
     misc_feature    3881..3920
                     /label=L8
     misc_feature    3921..3960
                     /label=L1
     promoter        join(3961..4283,1..616)
                     /label=AOX1 promoter
     promoter        join(3961..4283,1..616)
                     /gene="Pichia pastoris AOX1"
                     /label=pAOX1
                     /note="inducible promoter, regulated by methanol"
ORIGIN
        1 ttacacccga acatcactcc agatgagggc tttctgagtg tggggtcaaa tagtttcatg
       61 ttccccaaat ggcccaaaac tgacagttta aacgctgtct tggaacctaa tatgacaaaa
      121 gcgtgatctc atccaagatg aactaagttt ggttcgttga aatgctaacg gccagttggt
      181 caaaaagaaa cttccaaaag tcggcatacc gtttgtcttg tttggtattg attgacgaat
      241 gctcaaaaat aatctcatta atgcttagcg cagtctctct atcgcttctg aaccccggtg
      301 cacctgtgcc gaaacgcaaa tggggaaaca cccgcttttt ggatgattat gcattgtctc
      361 cacattgtat gcttccaaga ttctggtggg aatactgctg atagcctaac gttcatgatc
      421 aaaatttaac tgttctaacc cctacttgac agcaatatat aaacagaagg aagctgccct
      481 gtcttaaacc ttttttttta tcatcattat tagcttactt tcataattgc gactggttcc
      541 aattgacaag cttttgattt taacgacttt taacgacaac ttgagaagat caaaaaacaa
      601 ctaattattc gaaacgatga gatttccttc aatttttact gctgttttat tcgcagcatc
      661 ctccgcatta gctgctccag tcaacactac aacagaagat gaaacggcac aaattccggc
      721 tgaagctgtc atcggttact cagatttaga aggggatttc gatgttgctg ttttgccatt
      781 ttccaacagc acaaataacg ggttattgtt tataaatact actattgcca gcattgctgc
      841 taaagaagaa ggggtatctc tcgagaaaag agaagctgaa gctgaagctg aagctatcac
      901 caacttgtgt ccattcggtg aggttttcaa cgctactaga ttcgcttccg tttacgcctg
      961 gaacagaaag agaatctcca actgcgttgc tgactactcc gtcttgtaca actctgcttc
     1021 attctccacc ttcaagtgct acggtgtttc cccaactaag ttgaacgacc tgtgtttcac
     1081 taacgtctac gccgactcct tcgttattag aggtgacgag gttagacaga tcgctccagg
     1141 tcaaactggt aagatcgctg actacaacta caagctgcca gacgacttca ccggttgtgt
     1201 tattgcttgg aactccaaca acctggactc caaggttggt ggtaactaca attacaaata
     1261 ccgtttgttt agaaagtcca acctgaagcc attcgagaga gacatctcca ctgagatcta
     1321 ccaagctggt tccactccat gtaacggtgt tgagggtttc aactgttact ggccattgca
     1381 gtcctacggt ttccagccaa ctaatggtgt tggttaccag ccatacagag tcgtcgtttt
     1441 gtccttcgag ttgttgcatg ctccagctac tgtttgcggt ccaaagaagt ccactaacta
     1501 aagacgttga gaggagcagt cgtcagacca catagctttc aagaggatgt cagaatgcca
     1561 tttgcctgag agatgcaggc ttcatttttg atactttttt atttgtaacc tatatagtat
     1621 aggatttttt ttgtcatttt gtttcttctc gtacgagctt gctcctgatc agcctatctc
     1681 gcagctgatg aatatcttgt ggtaggggtt tgggaaaatc attcgagttt gatgtttttc
     1741 ttggtatttc ccactcctct tcagagtaca gaagattaag tgagacgttc gtttgtgcaa
     1801 gcttcaacga tgccaaaagg gtataataag cgtcagactc tgtactgagt tctataaacg
     1861 agccattgca tacgacccac acaccatagc ttcaaaatgt ttctactcct tttttactct
     1921 tccagatttt ctcggactcc gcgcatcgcc gtaccacttc aaaacaccca agcacagcat
     1981 actaaatttt ccctctttct tcctctaggg tgtcgttaat tacccgtact aaaggtttgg
     2041 aaaagaaaaa agagaccgcc tcgtttcttt ttcttcgtcg aaaaaggcaa taaaaatttt
     2101 tatcacgttt ctttttcttg aaattttttt ttttagtttt tttctctttc agtgacctcc
     2161 attgatattt aagttaataa acggtcttca atttctcaag tttcagtttc atttttcttg
     2221 ttctattaca acttttttta cttcttgttc attagaaaga aagcatagca atctaatcta
     2281 agttttaatt acaaagaaag cgacccgagg ttctaaccgc cgactttggc ggaaagggcg
     2341 gtgttgacaa ttaatcatcg gcatagtata tcggcatagt ataatacgac aaggtgagga
     2401 actaaaccat ggccaagttg accagtgccg ttccggtgct caccgcgcgc gacgtcgccg
     2461 gagcggtcga gttctggacc gaccggctcg ggttctcccg ggacttcgtg gaggacgact
     2521 tcgccggtgt ggtccgggac gacgtgaccc tgttcatcag cgcggtccag gaccaggtgg
     2581 tgccggacaa caccctggcc tgggtgtggg tgcgcggcct ggacgagctg tacgccgagt
     2641 ggtcggaggt cgtgtccacg aacttccggg acgcctccgg gccggccatg accgagatcg
     2701 gcgagcagcc gtgggggcgg gagttcgccc tgcgcgaccc ggccggcaac tgcgtgcact
     2761 tcgtggccga ggagcaggac tgacacgtcc gacggcggcc cacgggtccc aggcctcgga
     2821 gatccgtcgg tttcactcag gaagcagaca ctgattgaca cggtttagcc ccttttcctt
     2881 tgtcgatatc atgtaattag ttatgtcacg cttacattca cgccctcccc ccacatccgc
     2941 tctaaccgaa aaggaaggag ttagacaacc tgaagtctag gtccctattt atttttttat
     3001 agttatgtta gtattaagaa cgttatttat atttcaaatt tttctttttt ttctgtacag
     3061 acgcgtgtac gcatgtaaca ttatactgaa aaccttgctt gagaaggttt tgggacgctc
     3121 gaaggcttta atttgcaagc tggagaccaa catgtgagca aaaggccagc aaaaggccag
     3181 gaaccgtaaa aaggccgcgt tgctggcgtt tttccatagg ctccgccccc ctgacgagca
     3241 tcacaaaaat cgacgctcaa gtcagaggtg gcgaaacccg acaggactat aaagatacca
     3301 ggcgtttccc cctggaagct ccctcgtgcg ctctcctgtt ccgaccctgc cgcttaccgg
     3361 atacctgtcc gcctttctcc cttcgggaag cgtggcgctt tctcaatgct cacgctgtag
     3421 gtatctcagt tcggtgtagg tcgttcgctc caagctgggc tgtgtgcacg aaccccccgt
     3481 tcagcccgac cgctgcgcct tatccggtaa ctatcgtctt gagtccaacc cggtaagaca
     3541 cgacttatcg ccactggcag cagccactgg taacaggatt agcagagcga ggtatgtagg
     3601 cggtgctaca gagttcttga agtggtggcc taactacggc tacactagaa ggacagtatt
     3661 tggtatctgc gctctgctga agccagttac cttcggaaaa agagttggta gctcttgatc
     3721 cggcaaacaa accaccgctg gtagcggtgg tttttttgtt tgcaagcagc agattacgcg
     3781 cagaaaaaaa ggatctcaag aagatccttt gatcttttct acggggtctg acgctcagtg
     3841 gaacgaaaac tcacgttaag ggattttggt catgagatca gacccgatga actacagaac
     3901 actgcaagaa tctctacctg catactatca cgtcggcgac caccagtgag ttactagagc
     3961 gatctaacat ccaaagacga aaggttgaat gaaacctttt tgccatccga catccacagg
     4021 tccattctca cacataagtg ccaaacgcaa caggagggga tacactagca gcagaccgtt
     4081 gcaaacgcag gacctccact cctcttctcc tcaacaccca cttttgccat cgaaaaacca
     4141 gcccagttat tgggcttgat tggagctcgc tcattccaat tccttctatt aggctactaa
     4201 caccatgact ttattagcct gtctatcctg gcccccctgg cgaggttcat gtttgtttat
     4261 ttccgaatgc aacaagctcc gca
//
