# Supplementary material for: Steric accessibility of the N-terminus improves the titer and quality of recombinant proteins secreted from Komagataella phaffii
Source: Microb Cell Fact. 2022 Sep 5;21:180. doi: 10.1186/s12934-022-01905-2 (PMC9444097; doi:10.1186/s12934-022-01905-2)
Supplement: Supplementary file 1 — Additional file 1: Figure S1. Structural rendering of unmodified RBD and SpyTag-RBD. [file 12934_2022_1905_MOESM1_ESM.zip › Sequences/Figure 4/L_pAOX1_alpha_EA_RBD_zeo.gb]

LOCUS       Exported                4265 bp DNA     circular SYN 17-JUN-2022
DEFINITION  synthetic circular DNA
ACCESSION   .
VERSION     .
KEYWORDS    Modular Vector L
SOURCE      synthetic DNA construct
  ORGANISM  synthetic DNA construct
REFERENCE   1  (bases 1 to 4265)
  AUTHORS   dalvie
  TITLE     Direct Submission
  JOURNAL   Exported Jun 17, 2022 from SnapGene 5.3.2
            https://www.snapgene.com
FEATURES             Location/Qualifiers
     source          1..4265
                     /organism="synthetic DNA construct"
                     /mol_type="other DNA"
     primer_bind     531..551
                     /label=5' AOX1 primer
     misc_feature    617..871
                     /label=alpha
                     /note="alpha"
     sig_peptide     617..871
                     /label=Alpha Signal Peptide
     primer_bind     820..840
                     /label=alpha-factor primer
     misc_feature    835..871
                     /label=L2
     primer_bind     complement(851..874)
                     /label=ND1441
     CDS             866..871
                     /label=IFNalpha2b_DP
     primer_bind     872..894
                     /label=CN2
     CDS             878..1480
                     /codon_start=1
                     /label=RBD-J
                     /translation="ITNLCPFGEVFNATRFASVYAWNRKRISNCVADYSVLYNSASFST
                     FKCYGVSPTKLNDLCFTNVYADSFVIRGDEVRQIAPGQTGKIADYNYKLPDDFTGCVIA
                     WNSNNLDSKVGGNYNYKYRLFRKSNLKPFERDISTEIYQAGSTPCNGVEGFNCYWPLQS
                     YGFQPTNGVGYQPYRVVVLSFELLHAPATVCGPKKSTN"
     misc_feature    1481..1520
                     /label=L3
     terminator      1521..1817
                     /label=AOX1_TT
     misc_feature    1818..1857
                     /label=L4
     promoter        1858..2277
                     /label=pTEF1
                     /note="TEF1 promoter"
     misc_feature    2278..2317
                     /label=L5
     promoter        2325..2372
                     /label=EM7 promoter
                     /note="synthetic bacterial promoter "
     CDS             2391..2765
                     /codon_start=1
                     /gene="Sh ble from Streptoalloteichus hindustanus"
                     /product="antibiotic-binding protein"
                     /label=BleoR
                     /note="confers resistance to bleomycin, phleomycin, and 
                     Zeocin(TM)"
                     /translation="MAKLTSAVPVLTARDVAGAVEFWTDRLGFSRDFVEDDFAGVVRDD
                     VTLFISAVQDQVVPDNTLAWVWVRGLDELYAEWSEVVSTNFRDASGPAMTEIGEQPWGR
                     EFALRDPAGNCVHFVAEEQD"
     misc_feature    2811..2850
                     /label=L6
     terminator      2871..3118
                     /gene="S. cerevisiae CYC1"
                     /label=CYC1 terminator
                     /note="transcription terminator for CYC1"
     rep_origin      complement(3193..3781)
                     /direction=LEFT
                     /label=ori
                     /note="high-copy-number ColE1/pMB1/pBR322/pUC origin of 
                     replication"
     promoter        3862
                     /label=AOX1 promoter
     misc_feature    3863..3902
                     /label=L8
     misc_feature    3903..3942
                     /label=L1
     promoter        join(3943..4265,1..616)
                     /label=AOX1 promoter
     promoter        join(3943..4265,1..616)
                     /gene="Pichia pastoris AOX1"
                     /label=pAOX1
                     /note="inducible promoter, regulated by methanol"
ORIGIN
        1 ttacacccga acatcactcc agatgagggc tttctgagtg tggggtcaaa tagtttcatg
       61 ttccccaaat ggcccaaaac tgacagttta aacgctgtct tggaacctaa tatgacaaaa
      121 gcgtgatctc atccaagatg aactaagttt ggttcgttga aatgctaacg gccagttggt
      181 caaaaagaaa cttccaaaag tcggcatacc gtttgtcttg tttggtattg attgacgaat
      241 gctcaaaaat aatctcatta atgcttagcg cagtctctct atcgcttctg aaccccggtg
      301 cacctgtgcc gaaacgcaaa tggggaaaca cccgcttttt ggatgattat gcattgtctc
      361 cacattgtat gcttccaaga ttctggtggg aatactgctg atagcctaac gttcatgatc
      421 aaaatttaac tgttctaacc cctacttgac agcaatatat aaacagaagg aagctgccct
      481 gtcttaaacc ttttttttta tcatcattat tagcttactt tcataattgc gactggttcc
      541 aattgacaag cttttgattt taacgacttt taacgacaac ttgagaagat caaaaaacaa
      601 ctaattattc gaaacgatga gatttccttc aatttttact gctgttttat tcgcagcatc
      661 ctccgcatta gctgctccag tcaacactac aacagaagat gaaacggcac aaattccggc
      721 tgaagctgtc atcggttact cagatttaga aggggatttc gatgttgctg ttttgccatt
      781 ttccaacagc acaaataacg ggttattgtt tataaatact actattgcca gcattgctgc
      841 taaagaagaa ggggtatctc tcgagaaaag agaagctatc accaacttgt gtccattcgg
      901 tgaggttttc aacgctacta gattcgcttc cgtttacgcc tggaacagaa agagaatctc
      961 caactgcgtt gctgactact ccgtcttgta caactctgct tcattctcca ccttcaagtg
     1021 ctacggtgtt tccccaacta agttgaacga cctgtgtttc actaacgtct acgccgactc
     1081 cttcgttatt agaggtgacg aggttagaca gatcgctcca ggtcaaactg gtaagatcgc
     1141 tgactacaac tacaagctgc cagacgactt caccggttgt gttattgctt ggaactccaa
     1201 caacctggac tccaaggttg gtggtaacta caattacaaa taccgtttgt ttagaaagtc
     1261 caacctgaag ccattcgaga gagacatctc cactgagatc taccaagctg gttccactcc
     1321 atgtaacggt gttgagggtt tcaactgtta ctggccattg cagtcctacg gtttccagcc
     1381 aactaatggt gttggttacc agccatacag agtcgtcgtt ttgtccttcg agttgttgca
     1441 tgctccagct actgtttgcg gtccaaagaa gtccactaac taaagacgtt gagaggagca
     1501 gtcgtcagac cacatagctt tcaagaggat gtcagaatgc catttgcctg agagatgcag
     1561 gcttcatttt tgatactttt ttatttgtaa cctatatagt ataggatttt ttttgtcatt
     1621 ttgtttcttc tcgtacgagc ttgctcctga tcagcctatc tcgcagctga tgaatatctt
     1681 gtggtagggg tttgggaaaa tcattcgagt ttgatgtttt tcttggtatt tcccactcct
     1741 cttcagagta cagaagatta agtgagacgt tcgtttgtgc aagcttcaac gatgccaaaa
     1801 gggtataata agcgtcagac tctgtactga gttctataaa cgagccattg catacgaccc
     1861 acacaccata gcttcaaaat gtttctactc cttttttact cttccagatt ttctcggact
     1921 ccgcgcatcg ccgtaccact tcaaaacacc caagcacagc atactaaatt ttccctcttt
     1981 cttcctctag ggtgtcgtta attacccgta ctaaaggttt ggaaaagaaa aaagagaccg
     2041 cctcgtttct ttttcttcgt cgaaaaaggc aataaaaatt tttatcacgt ttctttttct
     2101 tgaaattttt ttttttagtt tttttctctt tcagtgacct ccattgatat ttaagttaat
     2161 aaacggtctt caatttctca agtttcagtt tcatttttct tgttctatta caactttttt
     2221 tacttcttgt tcattagaaa gaaagcatag caatctaatc taagttttaa ttacaaagaa
     2281 agcgacccga ggttctaacc gccgactttg gcggaaaggg cggtgttgac aattaatcat
     2341 cggcatagta tatcggcata gtataatacg acaaggtgag gaactaaacc atggccaagt
     2401 tgaccagtgc cgttccggtg ctcaccgcgc gcgacgtcgc cggagcggtc gagttctgga
     2461 ccgaccggct cgggttctcc cgggacttcg tggaggacga cttcgccggt gtggtccggg
     2521 acgacgtgac cctgttcatc agcgcggtcc aggaccaggt ggtgccggac aacaccctgg
     2581 cctgggtgtg ggtgcgcggc ctggacgagc tgtacgccga gtggtcggag gtcgtgtcca
     2641 cgaacttccg ggacgcctcc gggccggcca tgaccgagat cggcgagcag ccgtgggggc
     2701 gggagttcgc cctgcgcgac ccggccggca actgcgtgca cttcgtggcc gaggagcagg
     2761 actgacacgt ccgacggcgg cccacgggtc ccaggcctcg gagatccgtc ggtttcactc
     2821 aggaagcaga cactgattga cacggtttag ccccttttcc tttgtcgata tcatgtaatt
     2881 agttatgtca cgcttacatt cacgccctcc ccccacatcc gctctaaccg aaaaggaagg
     2941 agttagacaa cctgaagtct aggtccctat ttattttttt atagttatgt tagtattaag
     3001 aacgttattt atatttcaaa tttttctttt ttttctgtac agacgcgtgt acgcatgtaa
     3061 cattatactg aaaaccttgc ttgagaaggt tttgggacgc tcgaaggctt taatttgcaa
     3121 gctggagacc aacatgtgag caaaaggcca gcaaaaggcc aggaaccgta aaaaggccgc
     3181 gttgctggcg tttttccata ggctccgccc ccctgacgag catcacaaaa atcgacgctc
     3241 aagtcagagg tggcgaaacc cgacaggact ataaagatac caggcgtttc cccctggaag
     3301 ctccctcgtg cgctctcctg ttccgaccct gccgcttacc ggatacctgt ccgcctttct
     3361 cccttcggga agcgtggcgc tttctcaatg ctcacgctgt aggtatctca gttcggtgta
     3421 ggtcgttcgc tccaagctgg gctgtgtgca cgaacccccc gttcagcccg accgctgcgc
     3481 cttatccggt aactatcgtc ttgagtccaa cccggtaaga cacgacttat cgccactggc
     3541 agcagccact ggtaacagga ttagcagagc gaggtatgta ggcggtgcta cagagttctt
     3601 gaagtggtgg cctaactacg gctacactag aaggacagta tttggtatct gcgctctgct
     3661 gaagccagtt accttcggaa aaagagttgg tagctcttga tccggcaaac aaaccaccgc
     3721 tggtagcggt ggtttttttg tttgcaagca gcagattacg cgcagaaaaa aaggatctca
     3781 agaagatcct ttgatctttt ctacggggtc tgacgctcag tggaacgaaa actcacgtta
     3841 agggattttg gtcatgagat cagacccgat gaactacaga acactgcaag aatctctacc
     3901 tgcatactat cacgtcggcg accaccagtg agttactaga gcgatctaac atccaaagac
     3961 gaaaggttga atgaaacctt tttgccatcc gacatccaca ggtccattct cacacataag
     4021 tgccaaacgc aacaggaggg gatacactag cagcagaccg ttgcaaacgc aggacctcca
     4081 ctcctcttct cctcaacacc cacttttgcc atcgaaaaac cagcccagtt attgggcttg
     4141 attggagctc gctcattcca attccttcta ttaggctact aacaccatga ctttattagc
     4201 ctgtctatcc tggcccccct ggcgaggttc atgtttgttt atttccgaat gcaacaagct
     4261 ccgca
//
