# Supplementary material for: Steric accessibility of the N-terminus improves the titer and quality of recombinant proteins secreted from Komagataella phaffii
Source: Microb Cell Fact. 2022 Sep 5;21:180. doi: 10.1186/s12934-022-01905-2 (PMC9444097; doi:10.1186/s12934-022-01905-2)
Supplement: Supplementary file 1 — Additional file 1: Figure S1. Structural rendering of unmodified RBD and SpyTag-RBD. [file 12934_2022_1905_MOESM1_ESM.zip › Sequences/Figure 4/L_pAOX1_alpha_EAEA_RBD_zeo.gb]

LOCUS       Exported                4271 bp DNA     circular SYN 17-JUN-2022
DEFINITION  synthetic circular DNA
ACCESSION   .
VERSION     .
KEYWORDS    Modular Vector L
SOURCE      synthetic DNA construct
  ORGANISM  synthetic DNA construct
REFERENCE   1  (bases 1 to 4271)
  AUTHORS   dalvie
  TITLE     Direct Submission
  JOURNAL   Exported Jun 17, 2022 from SnapGene 5.3.2
            https://www.snapgene.com
FEATURES             Location/Qualifiers
     source          1..4271
                     /organism="synthetic DNA construct"
                     /mol_type="other DNA"
     primer_bind     531..551
                     /label=5' AOX1 primer
     misc_feature    617..871
                     /label=alpha
                     /note="alpha"
     sig_peptide     617..871
                     /label=Alpha Signal Peptide
     primer_bind     820..840
                     /label=alpha-factor primer
     misc_feature    835..871
                     /label=L2
     CDS             866..871
                     /label=IFNalpha2b_DP
     CDS             884..1486
                     /codon_start=1
                     /label=RBD-J
                     /translation="ITNLCPFGEVFNATRFASVYAWNRKRISNCVADYSVLYNSASFST
                     FKCYGVSPTKLNDLCFTNVYADSFVIRGDEVRQIAPGQTGKIADYNYKLPDDFTGCVIA
                     WNSNNLDSKVGGNYNYKYRLFRKSNLKPFERDISTEIYQAGSTPCNGVEGFNCYWPLQS
                     YGFQPTNGVGYQPYRVVVLSFELLHAPATVCGPKKSTN"
     misc_feature    1487..1526
                     /label=L3
     terminator      1527..1823
                     /label=AOX1_TT
     misc_feature    1824..1863
                     /label=L4
     promoter        1864..2283
                     /label=pTEF1
                     /note="TEF1 promoter"
     misc_feature    2284..2323
                     /label=L5
     promoter        2331..2378
                     /label=EM7 promoter
                     /note="synthetic bacterial promoter "
     CDS             2397..2771
                     /codon_start=1
                     /gene="Sh ble from Streptoalloteichus hindustanus"
                     /product="antibiotic-binding protein"
                     /label=BleoR
                     /note="confers resistance to bleomycin, phleomycin, and 
                     Zeocin(TM)"
                     /translation="MAKLTSAVPVLTARDVAGAVEFWTDRLGFSRDFVEDDFAGVVRDD
                     VTLFISAVQDQVVPDNTLAWVWVRGLDELYAEWSEVVSTNFRDASGPAMTEIGEQPWGR
                     EFALRDPAGNCVHFVAEEQD"
     misc_feature    2817..2856
                     /label=L6
     terminator      2877..3124
                     /gene="S. cerevisiae CYC1"
                     /label=CYC1 terminator
                     /note="transcription terminator for CYC1"
     rep_origin      complement(3199..3787)
                     /direction=LEFT
                     /label=ori
                     /note="high-copy-number ColE1/pMB1/pBR322/pUC origin of 
                     replication"
     promoter        3868
                     /label=AOX1 promoter
     misc_feature    3869..3908
                     /label=L8
     misc_feature    3909..3948
                     /label=L1
     promoter        join(3949..4271,1..616)
                     /label=AOX1 promoter
     promoter        join(3949..4271,1..616)
                     /gene="Pichia pastoris AOX1"
                     /label=pAOX1
                     /note="inducible promoter, regulated by methanol"
ORIGIN
        1 ttacacccga acatcactcc agatgagggc tttctgagtg tggggtcaaa tagtttcatg
       61 ttccccaaat ggcccaaaac tgacagttta aacgctgtct tggaacctaa tatgacaaaa
      121 gcgtgatctc atccaagatg aactaagttt ggttcgttga aatgctaacg gccagttggt
      181 caaaaagaaa cttccaaaag tcggcatacc gtttgtcttg tttggtattg attgacgaat
      241 gctcaaaaat aatctcatta atgcttagcg cagtctctct atcgcttctg aaccccggtg
      301 cacctgtgcc gaaacgcaaa tggggaaaca cccgcttttt ggatgattat gcattgtctc
      361 cacattgtat gcttccaaga ttctggtggg aatactgctg atagcctaac gttcatgatc
      421 aaaatttaac tgttctaacc cctacttgac agcaatatat aaacagaagg aagctgccct
      481 gtcttaaacc ttttttttta tcatcattat tagcttactt tcataattgc gactggttcc
      541 aattgacaag cttttgattt taacgacttt taacgacaac ttgagaagat caaaaaacaa
      601 ctaattattc gaaacgatga gatttccttc aatttttact gctgttttat tcgcagcatc
      661 ctccgcatta gctgctccag tcaacactac aacagaagat gaaacggcac aaattccggc
      721 tgaagctgtc atcggttact cagatttaga aggggatttc gatgttgctg ttttgccatt
      781 ttccaacagc acaaataacg ggttattgtt tataaatact actattgcca gcattgctgc
      841 taaagaagaa ggggtatctc tcgagaaaag agaagctgaa gctatcacca acttgtgtcc
      901 attcggtgag gttttcaacg ctactagatt cgcttccgtt tacgcctgga acagaaagag
      961 aatctccaac tgcgttgctg actactccgt cttgtacaac tctgcttcat tctccacctt
     1021 caagtgctac ggtgtttccc caactaagtt gaacgacctg tgtttcacta acgtctacgc
     1081 cgactccttc gttattagag gtgacgaggt tagacagatc gctccaggtc aaactggtaa
     1141 gatcgctgac tacaactaca agctgccaga cgacttcacc ggttgtgtta ttgcttggaa
     1201 ctccaacaac ctggactcca aggttggtgg taactacaat tacaaatacc gtttgtttag
     1261 aaagtccaac ctgaagccat tcgagagaga catctccact gagatctacc aagctggttc
     1321 cactccatgt aacggtgttg agggtttcaa ctgttactgg ccattgcagt cctacggttt
     1381 ccagccaact aatggtgttg gttaccagcc atacagagtc gtcgttttgt ccttcgagtt
     1441 gttgcatgct ccagctactg tttgcggtcc aaagaagtcc actaactaaa gacgttgaga
     1501 ggagcagtcg tcagaccaca tagctttcaa gaggatgtca gaatgccatt tgcctgagag
     1561 atgcaggctt catttttgat acttttttat ttgtaaccta tatagtatag gatttttttt
     1621 gtcattttgt ttcttctcgt acgagcttgc tcctgatcag cctatctcgc agctgatgaa
     1681 tatcttgtgg taggggtttg ggaaaatcat tcgagtttga tgtttttctt ggtatttccc
     1741 actcctcttc agagtacaga agattaagtg agacgttcgt ttgtgcaagc ttcaacgatg
     1801 ccaaaagggt ataataagcg tcagactctg tactgagttc tataaacgag ccattgcata
     1861 cgacccacac accatagctt caaaatgttt ctactccttt tttactcttc cagattttct
     1921 cggactccgc gcatcgccgt accacttcaa aacacccaag cacagcatac taaattttcc
     1981 ctctttcttc ctctagggtg tcgttaatta cccgtactaa aggtttggaa aagaaaaaag
     2041 agaccgcctc gtttcttttt cttcgtcgaa aaaggcaata aaaattttta tcacgtttct
     2101 ttttcttgaa attttttttt ttagtttttt tctctttcag tgacctccat tgatatttaa
     2161 gttaataaac ggtcttcaat ttctcaagtt tcagtttcat ttttcttgtt ctattacaac
     2221 tttttttact tcttgttcat tagaaagaaa gcatagcaat ctaatctaag ttttaattac
     2281 aaagaaagcg acccgaggtt ctaaccgccg actttggcgg aaagggcggt gttgacaatt
     2341 aatcatcggc atagtatatc ggcatagtat aatacgacaa ggtgaggaac taaaccatgg
     2401 ccaagttgac cagtgccgtt ccggtgctca ccgcgcgcga cgtcgccgga gcggtcgagt
     2461 tctggaccga ccggctcggg ttctcccggg acttcgtgga ggacgacttc gccggtgtgg
     2521 tccgggacga cgtgaccctg ttcatcagcg cggtccagga ccaggtggtg ccggacaaca
     2581 ccctggcctg ggtgtgggtg cgcggcctgg acgagctgta cgccgagtgg tcggaggtcg
     2641 tgtccacgaa cttccgggac gcctccgggc cggccatgac cgagatcggc gagcagccgt
     2701 gggggcggga gttcgccctg cgcgacccgg ccggcaactg cgtgcacttc gtggccgagg
     2761 agcaggactg acacgtccga cggcggccca cgggtcccag gcctcggaga tccgtcggtt
     2821 tcactcagga agcagacact gattgacacg gtttagcccc ttttcctttg tcgatatcat
     2881 gtaattagtt atgtcacgct tacattcacg ccctcccccc acatccgctc taaccgaaaa
     2941 ggaaggagtt agacaacctg aagtctaggt ccctatttat ttttttatag ttatgttagt
     3001 attaagaacg ttatttatat ttcaaatttt tctttttttt ctgtacagac gcgtgtacgc
     3061 atgtaacatt atactgaaaa ccttgcttga gaaggttttg ggacgctcga aggctttaat
     3121 ttgcaagctg gagaccaaca tgtgagcaaa aggccagcaa aaggccagga accgtaaaaa
     3181 ggccgcgttg ctggcgtttt tccataggct ccgcccccct gacgagcatc acaaaaatcg
     3241 acgctcaagt cagaggtggc gaaacccgac aggactataa agataccagg cgtttccccc
     3301 tggaagctcc ctcgtgcgct ctcctgttcc gaccctgccg cttaccggat acctgtccgc
     3361 ctttctccct tcgggaagcg tggcgctttc tcaatgctca cgctgtaggt atctcagttc
     3421 ggtgtaggtc gttcgctcca agctgggctg tgtgcacgaa ccccccgttc agcccgaccg
     3481 ctgcgcctta tccggtaact atcgtcttga gtccaacccg gtaagacacg acttatcgcc
     3541 actggcagca gccactggta acaggattag cagagcgagg tatgtaggcg gtgctacaga
     3601 gttcttgaag tggtggccta actacggcta cactagaagg acagtatttg gtatctgcgc
     3661 tctgctgaag ccagttacct tcggaaaaag agttggtagc tcttgatccg gcaaacaaac
     3721 caccgctggt agcggtggtt tttttgtttg caagcagcag attacgcgca gaaaaaaagg
     3781 atctcaagaa gatcctttga tcttttctac ggggtctgac gctcagtgga acgaaaactc
     3841 acgttaaggg attttggtca tgagatcaga cccgatgaac tacagaacac tgcaagaatc
     3901 tctacctgca tactatcacg tcggcgacca ccagtgagtt actagagcga tctaacatcc
     3961 aaagacgaaa ggttgaatga aacctttttg ccatccgaca tccacaggtc cattctcaca
     4021 cataagtgcc aaacgcaaca ggaggggata cactagcagc agaccgttgc aaacgcagga
     4081 cctccactcc tcttctcctc aacacccact tttgccatcg aaaaaccagc ccagttattg
     4141 ggcttgattg gagctcgctc attccaattc cttctattag gctactaaca ccatgacttt
     4201 attagcctgt ctatcctggc ccccctggcg aggttcatgt ttgtttattt ccgaatgcaa
     4261 caagctccgc a
//
