# Supplementary material for: Steric accessibility of the N-terminus improves the titer and quality of recombinant proteins secreted from Komagataella phaffii
Source: Microb Cell Fact. 2022 Sep 5;21:180. doi: 10.1186/s12934-022-01905-2 (PMC9444097; doi:10.1186/s12934-022-01905-2)
Supplement: Supplementary file 1 — Additional file 1: Figure S1. Structural rendering of unmodified RBD and SpyTag-RBD. [file 12934_2022_1905_MOESM1_ESM.zip › Sequences/Figure 3/L_pAOX1_alpha_P4_zeo.gb]

LOCUS       Exported                4087 bp DNA     circular SYN 17-JUN-2022
DEFINITION  synthetic circular DNA
ACCESSION   .
VERSION     .
KEYWORDS    .
SOURCE      synthetic DNA construct
  ORGANISM  synthetic DNA construct
REFERENCE   1  (bases 1 to 4087)
  AUTHORS   Trial User
  TITLE     Direct Submission
  JOURNAL   Exported Jun 17, 2022 from SnapGene 5.3.2
            https://www.snapgene.com
FEATURES             Location/Qualifiers
     source          1..4087
                     /organism="synthetic DNA construct"
                     /mol_type="other DNA"
     misc_feature    1..40
                     /label=L8
     misc_feature    41..80
                     /label=L1
     promoter        80..1019
                     /label=pAOX1
     misc_feature    980..1019
                     /label=L1.5
                     /note="Linker 1.5, combined with use of Linker 3, use is 
                     inteded for changing signal sequence. Signal signal 
                     sequence followed by desired gene should be codon optimized
                     as one fragment ordered as signle gene block."
     CDS             1020..1274
                     /codon_start=1
                     /gene="MF-alpha-1"
                     /product="N-terminal secretion signal from S. cerevisiae 
                     alpha-factor"
                     /label=alpha-factor secretion signal
                     /note="Cleavage by the Kex2 protease occurs after the 
                     dibasic KR sequence."
                     /translation="MRFPSIFTAVLFAASSALAAPVNTTTEDETAQIPAEAVIGYSDLE
                     GDFDVAVLPFSNSTNNGLLFINTTIASIAAKEEGVSLEKR"
     misc_feature    1238..1274
                     /label=L2
     CDS             1275..1754
                     /codon_start=1
                     /label=P4opt
                     /translation="VLDGPYQPTTFKPPNDYWLLISSNTNGVVYESTNNNDFWTAVIAV
                     EPHVSQTNRQYILFGENKQFNVENNSDKWKFFEMFKGSSQGDFSNRRTLTSSNRLVGML
                     KYGGRVWTFHGETPRATTDSSNTADLNQISIIIHSEFYIIPRSQESKCNEYINNGL"
     misc_feature    1755..1794
                     /label=L3
     terminator      1795..2091
                     /gene="Pichia pastoris AOX1"
                     /label=AOX1 terminator
                     /note="transcription terminator for AOX1"
     misc_feature    2092..2131
                     /label=L4
     promoter        2132..2551
                     /label=pTEF1
                     /note="TEF1 promoter"
     misc_feature    2552..2591
                     /label=L5
     promoter        2592..2660
                     /label=pEM7
     CDS             2661..3035
                     /codon_start=1
                     /gene="Sh ble from Streptoalloteichus hindustanus"
                     /product="antibiotic-binding protein"
                     /label=BleoR
                     /note="confers resistance to bleomycin, phleomycin, and 
                     Zeocin(TM)"
                     /translation="MAKLTSAVPVLTARDVAGAVEFWTDRLGFSRDFVEDDFAGVVRDD
                     VTLFISAVQDQVVPDNTLAWVWVRGLDELYAEWSEVVSTNFRDASGPAMTEIGEQPWGR
                     EFALRDPAGNCVHFVAEEQD"
     misc_feature    3036..3075
                     /label=L6
     terminator      3076..3348
                     /gene="S. cerevisiae CYC1"
                     /label=CYC1 terminator
                     /note="transcription terminator for CYC1"
     rep_origin      complement(3418..4006)
                     /direction=LEFT
                     /label=ori
                     /note="high-copy-number ColE1/pMB1/pBR322/pUC origin of 
                     replication"
ORIGIN
        1 gacccgatga actacagaac actgcaagaa tctctacctg catactatca cgtcggcgac
       61 caccagtgag ttactagagc gatctaacat ccaaagacga aaggttgaat gaaacctttt
      121 tgccatccga catccacagg tccattctca cacataagtg ccaaacgcaa caggagggga
      181 tacactagca gcagaccgtt gcaaacgcag gacctccact cctcttctcc tcaacaccca
      241 cttttgccat cgaaaaacca gcccagttat tgggcttgat tggagctcgc tcattccaat
      301 tccttctatt aggctactaa caccatgact ttattagcct gtctatcctg gcccccctgg
      361 cgaggttcat gtttgtttat ttccgaatgc aacaagctcc gcattacacc cgaacatcac
      421 tccagatgag ggctttctga gtgtggggtc aaatagtttc atgttcccca aatggcccaa
      481 aactgacagt ttaaacgctg tcttggaacc taatatgaca aaagcgtgat ctcatccaag
      541 atgaactaag tttggttcgt tgaaatgcta acggccagtt ggtcaaaaag aaacttccaa
      601 aagtcggcat accgtttgtc ttgtttggta ttgattgacg aatgctcaaa aataatctca
      661 ttaatgctta gcgcagtctc tctatcgctt ctgaaccccg gtgcacctgt gccgaaacgc
      721 aaatggggaa acacccgctt tttggatgat tatgcattgt ctccacattg tatgcttcca
      781 agattctggt gggaatactg ctgatagcct aacgttcatg atcaaaattt aactgttcta
      841 acccctactt gacagcaata tataaacaga aggaagctgc cctgtcttaa accttttttt
      901 ttatcatcat tattagctta ctttcataat tgcgactggt tccaattgac aagcttttga
      961 ttttaacgac ttttaacgac aacttgagaa gatcaaaaaa caactaatta ttcgaaacga
     1021 tgagatttcc ttcaattttt actgctgttt tattcgcagc atcctccgca ttagctgctc
     1081 cagtcaacac tacaacagaa gatgaaacgg cacaaattcc ggctgaagct gtcatcggtt
     1141 actcagattt agaaggggat ttcgatgttg ctgttttgcc attttccaac agcacaaata
     1201 acgggttatt gtttataaat actactattg ccagcattgc tgctaaagaa gaaggggtat
     1261 ctctcgagaa aagagtctta gacggaccat atcaaccaac aactttcaag ccaccaaacg
     1321 actactggtt gctgatctcc tctaacacca acggtgttgt ttacgagtcc accaacaaca
     1381 acgatttctg gactgctgtt atcgccgttg aaccacacgt ttcccaaact aacagacagt
     1441 acatcctgtt cggtgagaac aagcagttca acgtcgaaaa caactccgac aagtggaagt
     1501 tcttcgagat gttcaagggt tcttcccagg gtgacttctc caacagaaga actttgacct
     1561 cctccaacag gttggtcggt atgttgaagt acggtggtag agtttggact ttccacggtg
     1621 aaactccaag agctactacc gactcttcta acactgccga cttgaaccaa atctccatca
     1681 tcatccactc cgagttctac atcatcccaa gatctcaaga gtccaagtgc aacgagtaca
     1741 ttaacaacgg tctgtaaaga cgttgagagg agcagtcgtc agaccacata gctttcaaga
     1801 ggatgtcaga atgccatttg cctgagagat gcaggcttca tttttgatac ttttttattt
     1861 gtaacctata tagtatagga ttttttttgt cattttgttt cttctcgtac gagcttgctc
     1921 ctgatcagcc tatctcgcag ctgatgaata tcttgtggta ggggtttggg aaaatcattc
     1981 gagtttgatg tttttcttgg tatttcccac tcctcttcag agtacagaag attaagtgag
     2041 acgttcgttt gtgcaagctt caacgatgcc aaaagggtat aataagcgtc agactctgta
     2101 ctgagttcta taaacgagcc attgcatacg acccacacac catagcttca aaatgtttct
     2161 actccttttt tactcttcca gattttctcg gactccgcgc atcgccgtac cacttcaaaa
     2221 cacccaagca cagcatacta aattttccct ctttcttcct ctagggtgtc gttaattacc
     2281 cgtactaaag gtttggaaaa gaaaaaagag accgcctcgt ttctttttct tcgtcgaaaa
     2341 aggcaataaa aatttttatc acgtttcttt ttcttgaaat tttttttttt agtttttttc
     2401 tctttcagtg acctccattg atatttaagt taataaacgg tcttcaattt ctcaagtttc
     2461 agtttcattt ttcttgttct attacaactt tttttacttc ttgttcatta gaaagaaagc
     2521 ataacaatct aatctaagtt ttaattacaa agaaagcgac ccgaggttct aaccgccgac
     2581 tttggcggaa agtgttgaca attaatcatc ggcatagtat atcggcatag tataatacga
     2641 ctcactatag gagggccacc atggccaagt tgaccagtgc cgttccggtg ctcaccgcgc
     2701 gcgacgtcgc cggagcggtc gagttctgga ccgaccggct cgggttctcc cgggacttcg
     2761 tggaggacga cttcgccggt gtggtccggg acgacgtgac cctgttcatc agcgcggtcc
     2821 aggaccaggt ggtgccggac aacaccctgg cctgggtgtg ggtgcgcggc ctggacgagc
     2881 tgtacgccga gtggtcggag gtcgtgtcca cgaacttccg ggacgcctcc gggccggcca
     2941 tgaccgagat cggcgagcag ccgtgggggc gggagttcgc cctgcgcgac ccggccggca
     3001 actgcgtgca cttcgtggcc gaggagcagg actgaggttt cactcaggaa gcagacactg
     3061 attgacacgg tttagcccct tttcctttgt cgatatcatg taattagtta tgtcacgctt
     3121 acattcacgc cctcccccca catccgctct aaccgaaaag gaaggagtta gacaacctga
     3181 agtctaggtc cctatttatt tttttatagt tatgttagta ttaagaacgt tatttatatt
     3241 tcaaattttt cttttttttc tgtacagacg cgtgtacgca tgtaacatta tactgaaaac
     3301 cttgcttgag aaggttttgg gacgctcgaa ggctttaatt tgcaagctgg agaccaacat
     3361 gtgagcaaaa ggccagcaaa aggccaggaa ccgtaaaaag gccgcgttgc tggcgttttt
     3421 ccataggctc cgcccccctg acgagcatca caaaaatcga cgctcaagtc agaggtggcg
     3481 aaacccgaca ggactataaa gataccaggc gtttccccct ggaagctccc tcgtgcgctc
     3541 tcctgttccg accctgccgc ttaccggata cctgtccgcc tttctccctt cgggaagcgt
     3601 ggcgctttct caatgctcac gctgtaggta tctcagttcg gtgtaggtcg ttcgctccaa
     3661 gctgggctgt gtgcacgaac cccccgttca gcccgaccgc tgcgccttat ccggtaacta
     3721 tcgtcttgag tccaacccgg taagacacga cttatcgcca ctggcagcag ccactggtaa
     3781 caggattagc agagcgaggt atgtaggcgg tgctacagag ttcttgaagt ggtggcctaa
     3841 ctacggctac actagaagga cagtatttgg tatctgcgct ctgctgaagc cagttacctt
     3901 cggaaaaaga gttggtagct cttgatccgg caaacaaacc accgctggta gcggtggttt
     3961 ttttgtttgc aagcagcaga ttacgcgcag aaaaaaagga tctcaagaag atcctttgat
     4021 cttttctacg gggtctgacg ctcagtggaa cgaaaactca cgttaaggga ttttggtcat
     4081 gagatca
//
