# Supplementary material for: Steric accessibility of the N-terminus improves the titer and quality of recombinant proteins secreted from Komagataella phaffii
Source: Microb Cell Fact. 2022 Sep 5;21:180. doi: 10.1186/s12934-022-01905-2 (PMC9444097; doi:10.1186/s12934-022-01905-2)
Supplement: Supplementary file 1 — Additional file 1: Figure S1. Structural rendering of unmodified RBD and SpyTag-RBD. [file 12934_2022_1905_MOESM1_ESM.zip › Sequences/Figure 3/L_pAOX1_alpha_EAEA-P2-link-P4_zeo.gb]

LOCUS       Exported                4159 bp DNA     circular SYN 17-JUN-2022
DEFINITION  synthetic circular DNA
ACCESSION   .
VERSION     .
KEYWORDS    .
SOURCE      synthetic DNA construct
  ORGANISM  synthetic DNA construct
REFERENCE   1  (bases 1 to 4159)
  AUTHORS   Trial User
  TITLE     Direct Submission
  JOURNAL   Exported Jun 17, 2022 from SnapGene 5.3.2
            https://www.snapgene.com
FEATURES             Location/Qualifiers
     source          1..4159
                     /organism="synthetic DNA construct"
                     /mol_type="other DNA"
     misc_feature    1..40
                     /label=L8
     misc_feature    41..80
                     /label=L1
     promoter        80..1019
                     /label=pAOX1
     misc_feature    980..1019
                     /label=L1.5
                     /note="Linker 1.5, combined with use of Linker 3, use is 
                     inteded for changing signal sequence. Signal signal 
                     sequence followed by desired gene should be codon optimized
                     as one fragment ordered as signle gene block."
     CDS             1020..1274
                     /codon_start=1
                     /gene="MF-alpha-1"
                     /product="N-terminal secretion signal from S. cerevisiae 
                     alpha-factor"
                     /label=alpha-factor secretion signal
                     /note="Cleavage by the Kex2 protease occurs after the 
                     dibasic KR sequence."
                     /translation="MRFPSIFTAVLFAASSALAAPVNTTTEDETAQIPAEAVIGYSDLE
                     GDFDVAVLPFSNSTNNGLLFINTTIASIAAKEEGVSLEKR"
     misc_feature    1238..1274
                     /label=L2
     CDS             1287..1331
                     /codon_start=1
                     /label=P2epitope
                     /translation="QYIKANSKFIGITEL"
     CDS             1332..1346
                     /codon_start=1
                     /label=Linker
                     /translation="GSGSG"
     CDS             1347..1826
                     /codon_start=1
                     /label=P4opt
                     /translation="VLDGPYQPTTFKPPNDYWLLISSNTNGVVYESTNNNDFWTAVIAV
                     EPHVSQTNRQYILFGENKQFNVENNSDKWKFFEMFKGSSQGDFSNRRTLTSSNRLVGML
                     KYGGRVWTFHGETPRATTDSSNTADLNQISIIIHSEFYIIPRSQESKCNEYINNGL"
     misc_feature    1827..1866
                     /label=L3
     terminator      1867..2163
                     /gene="Pichia pastoris AOX1"
                     /label=AOX1 terminator
                     /note="transcription terminator for AOX1"
     misc_feature    2164..2203
                     /label=L4
     promoter        2204..2623
                     /label=pTEF1
                     /note="TEF1 promoter"
     misc_feature    2624..2663
                     /label=L5
     promoter        2664..2732
                     /label=pEM7
     CDS             2733..3107
                     /codon_start=1
                     /gene="Sh ble from Streptoalloteichus hindustanus"
                     /product="antibiotic-binding protein"
                     /label=BleoR
                     /note="confers resistance to bleomycin, phleomycin, and 
                     Zeocin(TM)"
                     /translation="MAKLTSAVPVLTARDVAGAVEFWTDRLGFSRDFVEDDFAGVVRDD
                     VTLFISAVQDQVVPDNTLAWVWVRGLDELYAEWSEVVSTNFRDASGPAMTEIGEQPWGR
                     EFALRDPAGNCVHFVAEEQD"
     misc_feature    3108..3147
                     /label=L6
     terminator      3148..3420
                     /gene="S. cerevisiae CYC1"
                     /label=CYC1 terminator
                     /note="transcription terminator for CYC1"
     rep_origin      complement(3490..4078)
                     /direction=LEFT
                     /label=ori
                     /note="high-copy-number ColE1/pMB1/pBR322/pUC origin of 
                     replication"
ORIGIN
        1 gacccgatga actacagaac actgcaagaa tctctacctg catactatca cgtcggcgac
       61 caccagtgag ttactagagc gatctaacat ccaaagacga aaggttgaat gaaacctttt
      121 tgccatccga catccacagg tccattctca cacataagtg ccaaacgcaa caggagggga
      181 tacactagca gcagaccgtt gcaaacgcag gacctccact cctcttctcc tcaacaccca
      241 cttttgccat cgaaaaacca gcccagttat tgggcttgat tggagctcgc tcattccaat
      301 tccttctatt aggctactaa caccatgact ttattagcct gtctatcctg gcccccctgg
      361 cgaggttcat gtttgtttat ttccgaatgc aacaagctcc gcattacacc cgaacatcac
      421 tccagatgag ggctttctga gtgtggggtc aaatagtttc atgttcccca aatggcccaa
      481 aactgacagt ttaaacgctg tcttggaacc taatatgaca aaagcgtgat ctcatccaag
      541 atgaactaag tttggttcgt tgaaatgcta acggccagtt ggtcaaaaag aaacttccaa
      601 aagtcggcat accgtttgtc ttgtttggta ttgattgacg aatgctcaaa aataatctca
      661 ttaatgctta gcgcagtctc tctatcgctt ctgaaccccg gtgcacctgt gccgaaacgc
      721 aaatggggaa acacccgctt tttggatgat tatgcattgt ctccacattg tatgcttcca
      781 agattctggt gggaatactg ctgatagcct aacgttcatg atcaaaattt aactgttcta
      841 acccctactt gacagcaata tataaacaga aggaagctgc cctgtcttaa accttttttt
      901 ttatcatcat tattagctta ctttcataat tgcgactggt tccaattgac aagcttttga
      961 ttttaacgac ttttaacgac aacttgagaa gatcaaaaaa caactaatta ttcgaaacga
     1021 tgagatttcc ttcaattttt actgctgttt tattcgcagc atcctccgca ttagctgctc
     1081 cagtcaacac tacaacagaa gatgaaacgg cacaaattcc ggctgaagct gtcatcggtt
     1141 actcagattt agaaggggat ttcgatgttg ctgttttgcc attttccaac agcacaaata
     1201 acgggttatt gtttataaat actactattg ccagcattgc tgctaaagaa gaaggggtat
     1261 ctctcgagaa aagagaagct gaagctcagt acatcaaggc taactctaaa tttattggta
     1321 taactgaact aggatcagga tcaggtgtct tagacggacc atatcaacca acaactttca
     1381 agccaccaaa cgactactgg ttgctgatct cctctaacac caacggtgtt gtttacgagt
     1441 ccaccaacaa caacgatttc tggactgctg ttatcgccgt tgaaccacac gtttcccaaa
     1501 ctaacagaca gtacatcctg ttcggtgaga acaagcagtt caacgtcgaa aacaactccg
     1561 acaagtggaa gttcttcgag atgttcaagg gttcttccca gggtgacttc tccaacagaa
     1621 gaactttgac ctcctccaac aggttggtcg gtatgttgaa gtacggtggt agagtttgga
     1681 ctttccacgg tgaaactcca agagctacta ccgactcttc taacactgcc gacttgaacc
     1741 aaatctccat catcatccac tccgagttct acatcatccc aagatctcaa gagtccaagt
     1801 gcaacgagta cattaacaac ggtctgtaaa gacgttgaga ggagcagtcg tcagaccaca
     1861 tagctttcaa gaggatgtca gaatgccatt tgcctgagag atgcaggctt catttttgat
     1921 acttttttat ttgtaaccta tatagtatag gatttttttt gtcattttgt ttcttctcgt
     1981 acgagcttgc tcctgatcag cctatctcgc agctgatgaa tatcttgtgg taggggtttg
     2041 ggaaaatcat tcgagtttga tgtttttctt ggtatttccc actcctcttc agagtacaga
     2101 agattaagtg agacgttcgt ttgtgcaagc ttcaacgatg ccaaaagggt ataataagcg
     2161 tcagactctg tactgagttc tataaacgag ccattgcata cgacccacac accatagctt
     2221 caaaatgttt ctactccttt tttactcttc cagattttct cggactccgc gcatcgccgt
     2281 accacttcaa aacacccaag cacagcatac taaattttcc ctctttcttc ctctagggtg
     2341 tcgttaatta cccgtactaa aggtttggaa aagaaaaaag agaccgcctc gtttcttttt
     2401 cttcgtcgaa aaaggcaata aaaattttta tcacgtttct ttttcttgaa attttttttt
     2461 ttagtttttt tctctttcag tgacctccat tgatatttaa gttaataaac ggtcttcaat
     2521 ttctcaagtt tcagtttcat ttttcttgtt ctattacaac tttttttact tcttgttcat
     2581 tagaaagaaa gcataacaat ctaatctaag ttttaattac aaagaaagcg acccgaggtt
     2641 ctaaccgccg actttggcgg aaagtgttga caattaatca tcggcatagt atatcggcat
     2701 agtataatac gactcactat aggagggcca ccatggccaa gttgaccagt gccgttccgg
     2761 tgctcaccgc gcgcgacgtc gccggagcgg tcgagttctg gaccgaccgg ctcgggttct
     2821 cccgggactt cgtggaggac gacttcgccg gtgtggtccg ggacgacgtg accctgttca
     2881 tcagcgcggt ccaggaccag gtggtgccgg acaacaccct ggcctgggtg tgggtgcgcg
     2941 gcctggacga gctgtacgcc gagtggtcgg aggtcgtgtc cacgaacttc cgggacgcct
     3001 ccgggccggc catgaccgag atcggcgagc agccgtgggg gcgggagttc gccctgcgcg
     3061 acccggccgg caactgcgtg cacttcgtgg ccgaggagca ggactgaggt ttcactcagg
     3121 aagcagacac tgattgacac ggtttagccc cttttccttt gtcgatatca tgtaattagt
     3181 tatgtcacgc ttacattcac gccctccccc cacatccgct ctaaccgaaa aggaaggagt
     3241 tagacaacct gaagtctagg tccctattta tttttttata gttatgttag tattaagaac
     3301 gttatttata tttcaaattt ttcttttttt tctgtacaga cgcgtgtacg catgtaacat
     3361 tatactgaaa accttgcttg agaaggtttt gggacgctcg aaggctttaa tttgcaagct
     3421 ggagaccaac atgtgagcaa aaggccagca aaaggccagg aaccgtaaaa aggccgcgtt
     3481 gctggcgttt ttccataggc tccgcccccc tgacgagcat cacaaaaatc gacgctcaag
     3541 tcagaggtgg cgaaacccga caggactata aagataccag gcgtttcccc ctggaagctc
     3601 cctcgtgcgc tctcctgttc cgaccctgcc gcttaccgga tacctgtccg cctttctccc
     3661 ttcgggaagc gtggcgcttt ctcaatgctc acgctgtagg tatctcagtt cggtgtaggt
     3721 cgttcgctcc aagctgggct gtgtgcacga accccccgtt cagcccgacc gctgcgcctt
     3781 atccggtaac tatcgtcttg agtccaaccc ggtaagacac gacttatcgc cactggcagc
     3841 agccactggt aacaggatta gcagagcgag gtatgtaggc ggtgctacag agttcttgaa
     3901 gtggtggcct aactacggct acactagaag gacagtattt ggtatctgcg ctctgctgaa
     3961 gccagttacc ttcggaaaaa gagttggtag ctcttgatcc ggcaaacaaa ccaccgctgg
     4021 tagcggtggt ttttttgttt gcaagcagca gattacgcgc agaaaaaaag gatctcaaga
     4081 agatcctttg atcttttcta cggggtctga cgctcagtgg aacgaaaact cacgttaagg
     4141 gattttggtc atgagatca
//
