# Supplementary material for: Steric accessibility of the N-terminus improves the titer and quality of recombinant proteins secreted from Komagataella phaffii
Source: Microb Cell Fact. 2022 Sep 5;21:180. doi: 10.1186/s12934-022-01905-2 (PMC9444097; doi:10.1186/s12934-022-01905-2)
Supplement: Supplementary file 1 — Additional file 1: Figure S1. Structural rendering of unmodified RBD and SpyTag-RBD. [file 12934_2022_1905_MOESM1_ESM.zip › Sequences/Figure 3/L_pAOX1_alpha_P2-link-P6_zeo.gb]

LOCUS       Exported                4196 bp DNA     circular SYN 17-JUN-2022
DEFINITION  synthetic circular DNA
ACCESSION   .
VERSION     .
KEYWORDS    .
SOURCE      synthetic DNA construct
  ORGANISM  synthetic DNA construct
REFERENCE   1  (bases 1 to 4196)
  AUTHORS   Trial User
  TITLE     Direct Submission
  JOURNAL   Exported Jun 17, 2022 from SnapGene 5.3.2
            https://www.snapgene.com
FEATURES             Location/Qualifiers
     source          1..4196
                     /organism="synthetic DNA construct"
                     /mol_type="other DNA"
     misc_feature    1..40
                     /label=L8
     misc_feature    41..80
                     /label=L1
     promoter        80..1019
                     /label=pAOX1
     misc_feature    980..1019
                     /label=L1.5
                     /note="Linker 1.5, combined with use of Linker 3, use is 
                     inteded for changing signal sequence. Signal signal 
                     sequence followed by desired gene should be codon optimized
                     as one fragment ordered as signle gene block."
     CDS             1020..1274
                     /codon_start=1
                     /gene="MF-alpha-1"
                     /product="N-terminal secretion signal from S. cerevisiae 
                     alpha-factor"
                     /label=alpha-factor secretion signal
                     /note="Cleavage by the Kex2 protease occurs after the 
                     dibasic KR sequence."
                     /translation="MRFPSIFTAVLFAASSALAAPVNTTTEDETAQIPAEAVIGYSDLE
                     GDFDVAVLPFSNSTNNGLLFINTTIASIAAKEEGVSLEKR"
     misc_feature    1238..1274
                     /label=L2
     CDS             1275..1319
                     /codon_start=1
                     /label=P2epitope
                     /translation="QYIKANSKFIGITEL"
     CDS             1320..1334
                     /codon_start=1
                     /label=Linker
                     /translation="GSGSG"
     CDS             1335..1814
                     /codon_start=1
                     /label=P6opt
                     /translation="VLDGPYQPTSFKPPNDYWILLNPTNQQVVLEGTNKTDIWVALLLV
                     EPNVTNQSRQYTLFGETKQITVENNTDKWKFFEMFRRSVSAEFQHKRTLTSDTKLAGFL
                     KFYNSVWTFYGETPHATTDYSSTSNLSEVETAIHVEFYIIPRSQESKCNEYINTGL"
     misc_feature    1815..1854
                     /label=L3
     terminator      1855..2101
                     /gene="Pichia pastoris AOX1"
                     /label=AOX1 terminator
                     /note="transcription terminator for AOX1"
     misc_feature    2152..2191
                     /label=L4
     promoter        2212..2598
                     /gene="S. cerevisiae TEF1"
                     /label=TEF1 promoter
                     /note="promoter for EF-1-alpha"
     misc_feature    2612..2651
                     /label=L5
     promoter        2659..2706
                     /label=EM7 promoter
                     /note="synthetic bacterial promoter "
     CDS             2725..3099
                     /codon_start=1
                     /gene="Sh ble from Streptoalloteichus hindustanus"
                     /product="antibiotic-binding protein"
                     /label=BleoR
                     /note="confers resistance to bleomycin, phleomycin, and 
                     Zeocin(TM)"
                     /translation="MAKLTSAVPVLTARDVAGAVEFWTDRLGFSRDFVEDDFAGVVRDD
                     VTLFISAVQDQVVPDNTLAWVWVRGLDELYAEWSEVVSTNFRDASGPAMTEIGEQPWGR
                     EFALRDPAGNCVHFVAEEQD"
     misc_feature    3145..3184
                     /label=L6
     terminator      3205..3452
                     /gene="S. cerevisiae CYC1"
                     /label=CYC1 terminator
                     /note="transcription terminator for CYC1"
     rep_origin      complement(3527..4115)
                     /direction=LEFT
                     /label=ori
                     /note="high-copy-number ColE1/pMB1/pBR322/pUC origin of 
                     replication"
ORIGIN
        1 gacccgatga actacagaac actgcaagaa tctctacctg catactatca cgtcggcgac
       61 caccagtgag ttactagagc gatctaacat ccaaagacga aaggttgaat gaaacctttt
      121 tgccatccga catccacagg tccattctca cacataagtg ccaaacgcaa caggagggga
      181 tacactagca gcagaccgtt gcaaacgcag gacctccact cctcttctcc tcaacaccca
      241 cttttgccat cgaaaaacca gcccagttat tgggcttgat tggagctcgc tcattccaat
      301 tccttctatt aggctactaa caccatgact ttattagcct gtctatcctg gcccccctgg
      361 cgaggttcat gtttgtttat ttccgaatgc aacaagctcc gcattacacc cgaacatcac
      421 tccagatgag ggctttctga gtgtggggtc aaatagtttc atgttcccca aatggcccaa
      481 aactgacagt ttaaacgctg tcttggaacc taatatgaca aaagcgtgat ctcatccaag
      541 atgaactaag tttggttcgt tgaaatgcta acggccagtt ggtcaaaaag aaacttccaa
      601 aagtcggcat accgtttgtc ttgtttggta ttgattgacg aatgctcaaa aataatctca
      661 ttaatgctta gcgcagtctc tctatcgctt ctgaaccccg gtgcacctgt gccgaaacgc
      721 aaatggggaa acacccgctt tttggatgat tatgcattgt ctccacattg tatgcttcca
      781 agattctggt gggaatactg ctgatagcct aacgttcatg atcaaaattt aactgttcta
      841 acccctactt gacagcaata tataaacaga aggaagctgc cctgtcttaa accttttttt
      901 ttatcatcat tattagctta ctttcataat tgcgactggt tccaattgac aagcttttga
      961 ttttaacgac ttttaacgac aacttgagaa gatcaaaaaa caactaatta ttcgaaacga
     1021 tgagatttcc ttcaattttt actgctgttt tattcgcagc atcctccgca ttagctgctc
     1081 cagtcaacac tacaacagaa gatgaaacgg cacaaattcc ggctgaagct gtcatcggtt
     1141 actcagattt agaaggggat ttcgatgttg ctgttttgcc attttccaac agcacaaata
     1201 acgggttatt gtttataaat actactattg ccagcattgc tgctaaagaa gaaggggtat
     1261 ctctcgagaa aagacagtac atcaaggcca actccaagtt catcggtatc actgagcttg
     1321 gatctggttc cggtgttttg gatggtcctt accagccaac ttctttcaag ccaccaaacg
     1381 actactggat cttgctgaac ccaactaacc agcaggttgt cttggaggga actaacaaga
     1441 ctgacatctg ggtcgccttg ttgttggttg aacctaacgt taccaaccag tccagacagt
     1501 acactctgtt cggtgagact aagcagatca ccgttgagaa caacaccgac aagtggaagt
     1561 tcttcgagat gttcagaagg tccgtttccg ctgagttcca gcacaagaga actttgactt
     1621 ccgacactaa gctggccggt ttcttgaagt tctacaactc cgtttggacc ttctacggtg
     1681 aaactccaca cgctactact gactactctt ccacttctaa cttgtccgag gttgagactg
     1741 ctatccacgt cgagttctac atcatcccaa gatctcaaga gtccaagtgc aacgagtaca
     1801 ttaacaccgg tctgtaaaga cgttgagagg agcagtcgtc agaccacata gctttcaaga
     1861 ggatgtcaga atgccatttg cctgagagat gcaggcttca tttttgatac ttttttattt
     1921 gtaacctata tagtatagga ttttttttgt cattttgttt cttctcgtac gagcttgctc
     1981 ctgatcagcc tatctcgcag ctgatgaata tcttgtggta ggggtttggg aaaatcattc
     2041 gagtttgatg tttttcttgg tatttcccac tcctcttcag agtacagaag attaagtgag
     2101 acgttcgttt gtgcaagctt caacgatgcc aaaagggtat aataagcgtc agactctgta
     2161 ctgagttcta taaacgagcc attgcatacg acccacacac catagcttca aaatgtttct
     2221 actccttttt tactcttcca gattttctcg gactccgcgc atcgccgtac cacttcaaaa
     2281 cacccaagca cagcatacta aattttccct ctttcttcct ctagggtgtc gttaattacc
     2341 cgtactaaag gtttggaaaa gaaaaaagag accgcctcgt ttctttttct tcgtcgaaaa
     2401 aggcaataaa aatttttatc acgtttcttt ttcttgaaat tttttttttt agtttttttc
     2461 tctttcagtg acctccattg atatttaagt taataaacgg tcttcaattt ctcaagtttc
     2521 agtttcattt ttcttgttct attacaactt tttttacttc ttgttcatta gaaagaaagc
     2581 atagcaatct aatctaagtt ttaattacaa agaaagcgac ccgaggttct aaccgccgac
     2641 tttggcggaa agggcggtgt tgacaattaa tcatcggcat agtatatcgg catagtataa
     2701 tacgacaagg tgaggaacta aaccatggcc aagttgacca gtgccgttcc ggtgctcacc
     2761 gcgcgcgacg tcgccggagc ggtcgagttc tggaccgacc ggctcgggtt ctcccgggac
     2821 ttcgtggagg acgacttcgc cggtgtggtc cgggacgacg tgaccctgtt catcagcgcg
     2881 gtccaggacc aggtggtgcc ggacaacacc ctggcctggg tgtgggtgcg cggcctggac
     2941 gagctgtacg ccgagtggtc ggaggtcgtg tccacgaact tccgggacgc ctccgggccg
     3001 gccatgaccg agatcggcga gcagccgtgg gggcgggagt tcgccctgcg cgacccggcc
     3061 ggcaactgcg tgcacttcgt ggccgaggag caggactgac acgtccgacg gcggcccacg
     3121 ggtcccaggc ctcggagatc cgtcggtttc actcaggaag cagacactga ttgacacggt
     3181 ttagcccctt ttcctttgtc gatatcatgt aattagttat gtcacgctta cattcacgcc
     3241 ctccccccac atccgctcta accgaaaagg aaggagttag acaacctgaa gtctaggtcc
     3301 ctatttattt ttttatagtt atgttagtat taagaacgtt atttatattt caaatttttc
     3361 ttttttttct gtacagacgc gtgtacgcat gtaacattat actgaaaacc ttgcttgaga
     3421 aggttttggg acgctcgaag gctttaattt gcaagctgga gaccaacatg tgagcaaaag
     3481 gccagcaaaa ggccaggaac cgtaaaaagg ccgcgttgct ggcgtttttc cataggctcc
     3541 gcccccctga cgagcatcac aaaaatcgac gctcaagtca gaggtggcga aacccgacag
     3601 gactataaag ataccaggcg tttccccctg gaagctccct cgtgcgctct cctgttccga
     3661 ccctgccgct taccggatac ctgtccgcct ttctcccttc gggaagcgtg gcgctttctc
     3721 aatgctcacg ctgtaggtat ctcagttcgg tgtaggtcgt tcgctccaag ctgggctgtg
     3781 tgcacgaacc ccccgttcag cccgaccgct gcgccttatc cggtaactat cgtcttgagt
     3841 ccaacccggt aagacacgac ttatcgccac tggcagcagc cactggtaac aggattagca
     3901 gagcgaggta tgtaggcggt gctacagagt tcttgaagtg gtggcctaac tacggctaca
     3961 ctagaaggac agtatttggt atctgcgctc tgctgaagcc agttaccttc ggaaaaagag
     4021 ttggtagctc ttgatccggc aaacaaacca ccgctggtag cggtggtttt tttgtttgca
     4081 agcagcagat tacgcgcaga aaaaaaggat ctcaagaaga tcctttgatc ttttctacgg
     4141 ggtctgacgc tcagtggaac gaaaactcac gttaagggat tttggtcatg agatca
//
