# Supplementary material for: Steric accessibility of the N-terminus improves the titer and quality of recombinant proteins secreted from Komagataella phaffii
Source: Microb Cell Fact. 2022 Sep 5;21:180. doi: 10.1186/s12934-022-01905-2 (PMC9444097; doi:10.1186/s12934-022-01905-2)
Supplement: Supplementary file 1 — Additional file 1: Figure S1. Structural rendering of unmodified RBD and SpyTag-RBD. [file 12934_2022_1905_MOESM1_ESM.zip › Sequences/Figure 3/L_pAOX1_alpha_P2-link-P8_zeo.gb]

LOCUS       Exported                4193 bp DNA     circular SYN 17-JUN-2022
DEFINITION  synthetic circular DNA
ACCESSION   .
VERSION     .
KEYWORDS    .
SOURCE      synthetic DNA construct
  ORGANISM  synthetic DNA construct
REFERENCE   1  (bases 1 to 4193)
  AUTHORS   Trial User
  TITLE     Direct Submission
  JOURNAL   Exported Jun 17, 2022 from SnapGene 5.3.2
            https://www.snapgene.com
FEATURES             Location/Qualifiers
     source          1..4193
                     /organism="synthetic DNA construct"
                     /mol_type="other DNA"
     misc_feature    1..40
                     /label=L8
     misc_feature    41..80
                     /label=L1
     promoter        80..1019
                     /label=pAOX1
     misc_feature    980..1019
                     /label=L1.5
                     /note="Linker 1.5, combined with use of Linker 3, use is 
                     inteded for changing signal sequence. Signal signal 
                     sequence followed by desired gene should be codon optimized
                     as one fragment ordered as signle gene block."
     CDS             1020..1274
                     /codon_start=1
                     /gene="MF-alpha-1"
                     /product="N-terminal secretion signal from S. cerevisiae 
                     alpha-factor"
                     /label=alpha-factor secretion signal
                     /note="Cleavage by the Kex2 protease occurs after the 
                     dibasic KR sequence."
                     /translation="MRFPSIFTAVLFAASSALAAPVNTTTEDETAQIPAEAVIGYSDLE
                     GDFDVAVLPFSNSTNNGLLFINTTIASIAAKEEGVSLEKR"
     misc_feature    1238..1274
                     /label=L2
     CDS             1275..1319
                     /codon_start=1
                     /label=P2epitope
                     /translation="QYIKANSKFIGITEL"
     CDS             1320..1334
                     /codon_start=1
                     /label=Linker
                     /translation="GSGSG"
     CDS             1335..1811
                     /codon_start=1
                     /label=P8opt
                     /translation="LDGPYQPTTFTPPNDYWILINSNTNGVVYESTNNSDFWTAVVAIE
                     PHVNPVDRQYTIFGESKQFQVSNDSNKWKFLEMFRSSSQNEFYNRRTLTSDTRLVGILK
                     YGGRVWTFHGETPRATTDSSSTANLNQISITIHSEFYIIPRSQESKSNEYINNGL"
     misc_feature    1812..1851
                     /label=L3
     terminator      1852..2098
                     /gene="Pichia pastoris AOX1"
                     /label=AOX1 terminator
                     /note="transcription terminator for AOX1"
     misc_feature    2149..2188
                     /label=L4
     promoter        2209..2595
                     /gene="S. cerevisiae TEF1"
                     /label=TEF1 promoter
                     /note="promoter for EF-1-alpha"
     misc_feature    2609..2648
                     /label=L5
     promoter        2656..2703
                     /label=EM7 promoter
                     /note="synthetic bacterial promoter "
     CDS             2722..3096
                     /codon_start=1
                     /gene="Sh ble from Streptoalloteichus hindustanus"
                     /product="antibiotic-binding protein"
                     /label=BleoR
                     /note="confers resistance to bleomycin, phleomycin, and 
                     Zeocin(TM)"
                     /translation="MAKLTSAVPVLTARDVAGAVEFWTDRLGFSRDFVEDDFAGVVRDD
                     VTLFISAVQDQVVPDNTLAWVWVRGLDELYAEWSEVVSTNFRDASGPAMTEIGEQPWGR
                     EFALRDPAGNCVHFVAEEQD"
     misc_feature    3142..3181
                     /label=L6
     terminator      3202..3449
                     /gene="S. cerevisiae CYC1"
                     /label=CYC1 terminator
                     /note="transcription terminator for CYC1"
     rep_origin      complement(3524..4112)
                     /direction=LEFT
                     /label=ori
                     /note="high-copy-number ColE1/pMB1/pBR322/pUC origin of 
                     replication"
ORIGIN
        1 gacccgatga actacagaac actgcaagaa tctctacctg catactatca cgtcggcgac
       61 caccagtgag ttactagagc gatctaacat ccaaagacga aaggttgaat gaaacctttt
      121 tgccatccga catccacagg tccattctca cacataagtg ccaaacgcaa caggagggga
      181 tacactagca gcagaccgtt gcaaacgcag gacctccact cctcttctcc tcaacaccca
      241 cttttgccat cgaaaaacca gcccagttat tgggcttgat tggagctcgc tcattccaat
      301 tccttctatt aggctactaa caccatgact ttattagcct gtctatcctg gcccccctgg
      361 cgaggttcat gtttgtttat ttccgaatgc aacaagctcc gcattacacc cgaacatcac
      421 tccagatgag ggctttctga gtgtggggtc aaatagtttc atgttcccca aatggcccaa
      481 aactgacagt ttaaacgctg tcttggaacc taatatgaca aaagcgtgat ctcatccaag
      541 atgaactaag tttggttcgt tgaaatgcta acggccagtt ggtcaaaaag aaacttccaa
      601 aagtcggcat accgtttgtc ttgtttggta ttgattgacg aatgctcaaa aataatctca
      661 ttaatgctta gcgcagtctc tctatcgctt ctgaaccccg gtgcacctgt gccgaaacgc
      721 aaatggggaa acacccgctt tttggatgat tatgcattgt ctccacattg tatgcttcca
      781 agattctggt gggaatactg ctgatagcct aacgttcatg atcaaaattt aactgttcta
      841 acccctactt gacagcaata tataaacaga aggaagctgc cctgtcttaa accttttttt
      901 ttatcatcat tattagctta ctttcataat tgcgactggt tccaattgac aagcttttga
      961 ttttaacgac ttttaacgac aacttgagaa gatcaaaaaa caactaatta ttcgaaacga
     1021 tgagatttcc ttcaattttt actgctgttt tattcgcagc atcctccgca ttagctgctc
     1081 cagtcaacac tacaacagaa gatgaaacgg cacaaattcc ggctgaagct gtcatcggtt
     1141 actcagattt agaaggggat ttcgatgttg ctgttttgcc attttccaac agcacaaata
     1201 acgggttatt gtttataaat actactattg ccagcattgc tgctaaagaa gaaggggtat
     1261 ctctcgagaa aagacagtac atcaaggcta actctaaatt tattggtata actgaactag
     1321 gatcaggatc aggtttagac ggaccatatc aaccaacaac tttcactcca ccaaacgact
     1381 actggatcct gatcaactcc aacaccaacg gtgttgttta cgagtccact aacaactccg
     1441 atttctggac tgctgttgtt gctatcgagc cacacgttaa cccagttgac agacagtaca
     1501 ctatcttcgg tgagtccaag cagttccaag tttccaacga ctccaacaag tggaagttct
     1561 tggagatgtt cagatcctcc agccagaacg agttctacaa cagaagaact ttgacctccg
     1621 acaccagatt ggtcggtatc ttgaagtacg gtggtagagt ttggactttc cacggtgaaa
     1681 ctccaagagc tactactgac tcttcctcca ctgccaactt gaaccaaatt tccatcacca
     1741 tccactccga attctacatc atcccaagat ctcaagagtc caagtctaac gagtacatta
     1801 acaacggtct gtaaagacgt tgagaggagc agtcgtcaga ccacatagct ttcaagagga
     1861 tgtcagaatg ccatttgcct gagagatgca ggcttcattt ttgatacttt tttatttgta
     1921 acctatatag tataggattt tttttgtcat tttgtttctt ctcgtacgag cttgctcctg
     1981 atcagcctat ctcgcagctg atgaatatct tgtggtaggg gtttgggaaa atcattcgag
     2041 tttgatgttt ttcttggtat ttcccactcc tcttcagagt acagaagatt aagtgagacg
     2101 ttcgtttgtg caagcttcaa cgatgccaaa agggtataat aagcgtcaga ctctgtactg
     2161 agttctataa acgagccatt gcatacgacc cacacaccat agcttcaaaa tgtttctact
     2221 ccttttttac tcttccagat tttctcggac tccgcgcatc gccgtaccac ttcaaaacac
     2281 ccaagcacag catactaaat tttccctctt tcttcctcta gggtgtcgtt aattacccgt
     2341 actaaaggtt tggaaaagaa aaaagagacc gcctcgtttc tttttcttcg tcgaaaaagg
     2401 caataaaaat ttttatcacg tttctttttc ttgaaatttt tttttttagt ttttttctct
     2461 ttcagtgacc tccattgata tttaagttaa taaacggtct tcaatttctc aagtttcagt
     2521 ttcatttttc ttgttctatt acaacttttt ttacttcttg ttcattagaa agaaagcata
     2581 gcaatctaat ctaagtttta attacaaaga aagcgacccg aggttctaac cgccgacttt
     2641 ggcggaaagg gcggtgttga caattaatca tcggcatagt atatcggcat agtataatac
     2701 gacaaggtga ggaactaaac catggccaag ttgaccagtg ccgttccggt gctcaccgcg
     2761 cgcgacgtcg ccggagcggt cgagttctgg accgaccggc tcgggttctc ccgggacttc
     2821 gtggaggacg acttcgccgg tgtggtccgg gacgacgtga ccctgttcat cagcgcggtc
     2881 caggaccagg tggtgccgga caacaccctg gcctgggtgt gggtgcgcgg cctggacgag
     2941 ctgtacgccg agtggtcgga ggtcgtgtcc acgaacttcc gggacgcctc cgggccggcc
     3001 atgaccgaga tcggcgagca gccgtggggg cgggagttcg ccctgcgcga cccggccggc
     3061 aactgcgtgc acttcgtggc cgaggagcag gactgacacg tccgacggcg gcccacgggt
     3121 cccaggcctc ggagatccgt cggtttcact caggaagcag acactgattg acacggttta
     3181 gccccttttc ctttgtcgat atcatgtaat tagttatgtc acgcttacat tcacgccctc
     3241 cccccacatc cgctctaacc gaaaaggaag gagttagaca acctgaagtc taggtcccta
     3301 tttatttttt tatagttatg ttagtattaa gaacgttatt tatatttcaa atttttcttt
     3361 tttttctgta cagacgcgtg tacgcatgta acattatact gaaaaccttg cttgagaagg
     3421 ttttgggacg ctcgaaggct ttaatttgca agctggagac caacatgtga gcaaaaggcc
     3481 agcaaaaggc caggaaccgt aaaaaggccg cgttgctggc gtttttccat aggctccgcc
     3541 cccctgacga gcatcacaaa aatcgacgct caagtcagag gtggcgaaac ccgacaggac
     3601 tataaagata ccaggcgttt ccccctggaa gctccctcgt gcgctctcct gttccgaccc
     3661 tgccgcttac cggatacctg tccgcctttc tcccttcggg aagcgtggcg ctttctcaat
     3721 gctcacgctg taggtatctc agttcggtgt aggtcgttcg ctccaagctg ggctgtgtgc
     3781 acgaaccccc cgttcagccc gaccgctgcg ccttatccgg taactatcgt cttgagtcca
     3841 acccggtaag acacgactta tcgccactgg cagcagccac tggtaacagg attagcagag
     3901 cgaggtatgt aggcggtgct acagagttct tgaagtggtg gcctaactac ggctacacta
     3961 gaaggacagt atttggtatc tgcgctctgc tgaagccagt taccttcgga aaaagagttg
     4021 gtagctcttg atccggcaaa caaaccaccg ctggtagcgg tggttttttt gtttgcaagc
     4081 agcagattac gcgcagaaaa aaaggatctc aagaagatcc tttgatcttt tctacggggt
     4141 ctgacgctca gtggaacgaa aactcacgtt aagggatttt ggtcatgaga tca
//
