# Supplementary material for: Steric accessibility of the N-terminus improves the titer and quality of recombinant proteins secreted from Komagataella phaffii
Source: Microb Cell Fact. 2022 Sep 5;21:180. doi: 10.1186/s12934-022-01905-2 (PMC9444097; doi:10.1186/s12934-022-01905-2)
Supplement: Supplementary file 1 — Additional file 1: Figure S1. Structural rendering of unmodified RBD and SpyTag-RBD. [file 12934_2022_1905_MOESM1_ESM.zip › Sequences/Figure 3/L_pAOX1_alpha_EAEA-P8_zeo.gb]

LOCUS       Exported                4145 bp DNA     circular SYN 17-JUN-2022
DEFINITION  synthetic circular DNA
ACCESSION   .
VERSION     .
KEYWORDS    .
SOURCE      synthetic DNA construct
  ORGANISM  synthetic DNA construct
REFERENCE   1  (bases 1 to 4145)
  AUTHORS   Trial User
  TITLE     Direct Submission
  JOURNAL   Exported Jun 17, 2022 from SnapGene 5.3.2
            https://www.snapgene.com
FEATURES             Location/Qualifiers
     source          1..4145
                     /organism="synthetic DNA construct"
                     /mol_type="other DNA"
     misc_feature    1..40
                     /label=L8
     misc_feature    41..80
                     /label=L1
     promoter        80..1019
                     /label=pAOX1
     misc_feature    980..1019
                     /label=L1.5
                     /note="Linker 1.5, combined with use of Linker 3, use is 
                     inteded for changing signal sequence. Signal signal 
                     sequence followed by desired gene should be codon optimized
                     as one fragment ordered as signle gene block."
     CDS             1020..1274
                     /codon_start=1
                     /gene="MF-alpha-1"
                     /product="N-terminal secretion signal from S. cerevisiae 
                     alpha-factor"
                     /label=alpha-factor secretion signal
                     /note="Cleavage by the Kex2 protease occurs after the 
                     dibasic KR sequence."
                     /translation="MRFPSIFTAVLFAASSALAAPVNTTTEDETAQIPAEAVIGYSDLE
                     GDFDVAVLPFSNSTNNGLLFINTTIASIAAKEEGVSLEKR"
     misc_feature    1238..1274
                     /label=L2
     CDS             1287..1763
                     /codon_start=1
                     /label=P8opt
                     /translation="LDGPYQPTTFTPPNDYWILINSNTNGVVYESTNNSDFWTAVVAIE
                     PHVNPVDRQYTIFGESKQFQVSNDSNKWKFLEMFRSSSQNEFYNRRTLTSDTRLVGILK
                     YGGRVWTFHGETPRATTDSSSTANLNQISITIHSEFYIIPRSQESKSNEYINNGL"
     misc_feature    1764..1803
                     /label=L3
     terminator      1804..2050
                     /gene="Pichia pastoris AOX1"
                     /label=AOX1 terminator
                     /note="transcription terminator for AOX1"
     misc_feature    2101..2140
                     /label=L4
     promoter        2161..2547
                     /gene="S. cerevisiae TEF1"
                     /label=TEF1 promoter
                     /note="promoter for EF-1-alpha"
     misc_feature    2561..2600
                     /label=L5
     promoter        2608..2655
                     /label=EM7 promoter
                     /note="synthetic bacterial promoter "
     CDS             2674..3048
                     /codon_start=1
                     /gene="Sh ble from Streptoalloteichus hindustanus"
                     /product="antibiotic-binding protein"
                     /label=BleoR
                     /note="confers resistance to bleomycin, phleomycin, and 
                     Zeocin(TM)"
                     /translation="MAKLTSAVPVLTARDVAGAVEFWTDRLGFSRDFVEDDFAGVVRDD
                     VTLFISAVQDQVVPDNTLAWVWVRGLDELYAEWSEVVSTNFRDASGPAMTEIGEQPWGR
                     EFALRDPAGNCVHFVAEEQD"
     misc_feature    3094..3133
                     /label=L6
     terminator      3154..3401
                     /gene="S. cerevisiae CYC1"
                     /label=CYC1 terminator
                     /note="transcription terminator for CYC1"
     rep_origin      complement(3476..4064)
                     /direction=LEFT
                     /label=ori
                     /note="high-copy-number ColE1/pMB1/pBR322/pUC origin of 
                     replication"
ORIGIN
        1 gacccgatga actacagaac actgcaagaa tctctacctg catactatca cgtcggcgac
       61 caccagtgag ttactagagc gatctaacat ccaaagacga aaggttgaat gaaacctttt
      121 tgccatccga catccacagg tccattctca cacataagtg ccaaacgcaa caggagggga
      181 tacactagca gcagaccgtt gcaaacgcag gacctccact cctcttctcc tcaacaccca
      241 cttttgccat cgaaaaacca gcccagttat tgggcttgat tggagctcgc tcattccaat
      301 tccttctatt aggctactaa caccatgact ttattagcct gtctatcctg gcccccctgg
      361 cgaggttcat gtttgtttat ttccgaatgc aacaagctcc gcattacacc cgaacatcac
      421 tccagatgag ggctttctga gtgtggggtc aaatagtttc atgttcccca aatggcccaa
      481 aactgacagt ttaaacgctg tcttggaacc taatatgaca aaagcgtgat ctcatccaag
      541 atgaactaag tttggttcgt tgaaatgcta acggccagtt ggtcaaaaag aaacttccaa
      601 aagtcggcat accgtttgtc ttgtttggta ttgattgacg aatgctcaaa aataatctca
      661 ttaatgctta gcgcagtctc tctatcgctt ctgaaccccg gtgcacctgt gccgaaacgc
      721 aaatggggaa acacccgctt tttggatgat tatgcattgt ctccacattg tatgcttcca
      781 agattctggt gggaatactg ctgatagcct aacgttcatg atcaaaattt aactgttcta
      841 acccctactt gacagcaata tataaacaga aggaagctgc cctgtcttaa accttttttt
      901 ttatcatcat tattagctta ctttcataat tgcgactggt tccaattgac aagcttttga
      961 ttttaacgac ttttaacgac aacttgagaa gatcaaaaaa caactaatta ttcgaaacga
     1021 tgagatttcc ttcaattttt actgctgttt tattcgcagc atcctccgca ttagctgctc
     1081 cagtcaacac tacaacagaa gatgaaacgg cacaaattcc ggctgaagct gtcatcggtt
     1141 actcagattt agaaggggat ttcgatgttg ctgttttgcc attttccaac agcacaaata
     1201 acgggttatt gtttataaat actactattg ccagcattgc tgctaaagaa gaaggggtat
     1261 ctctcgagaa aagagaagct gaagctttag acggaccata tcaaccaaca actttcactc
     1321 caccaaacga ctactggatc ctgatcaact ccaacaccaa cggtgttgtt tacgagtcca
     1381 ctaacaactc cgatttctgg actgctgttg ttgctatcga gccacacgtt aacccagttg
     1441 acagacagta cactatcttc ggtgagtcca agcagttcca agtttccaac gactccaaca
     1501 agtggaagtt cttggagatg ttcagatcct ccagccagaa cgagttctac aacagaagaa
     1561 ctttgacctc cgacaccaga ttggtcggta tcttgaagta cggtggtaga gtttggactt
     1621 tccacggtga aactccaaga gctactactg actcttcctc cactgccaac ttgaaccaaa
     1681 tttccatcac catccactcc gaattctaca tcatcccaag atctcaagag tccaagtcta
     1741 acgagtacat taacaacggt ctgtaaagac gttgagagga gcagtcgtca gaccacatag
     1801 ctttcaagag gatgtcagaa tgccatttgc ctgagagatg caggcttcat ttttgatact
     1861 tttttatttg taacctatat agtataggat tttttttgtc attttgtttc ttctcgtacg
     1921 agcttgctcc tgatcagcct atctcgcagc tgatgaatat cttgtggtag gggtttggga
     1981 aaatcattcg agtttgatgt ttttcttggt atttcccact cctcttcaga gtacagaaga
     2041 ttaagtgaga cgttcgtttg tgcaagcttc aacgatgcca aaagggtata ataagcgtca
     2101 gactctgtac tgagttctat aaacgagcca ttgcatacga cccacacacc atagcttcaa
     2161 aatgtttcta ctcctttttt actcttccag attttctcgg actccgcgca tcgccgtacc
     2221 acttcaaaac acccaagcac agcatactaa attttccctc tttcttcctc tagggtgtcg
     2281 ttaattaccc gtactaaagg tttggaaaag aaaaaagaga ccgcctcgtt tctttttctt
     2341 cgtcgaaaaa ggcaataaaa atttttatca cgtttctttt tcttgaaatt ttttttttta
     2401 gtttttttct ctttcagtga cctccattga tatttaagtt aataaacggt cttcaatttc
     2461 tcaagtttca gtttcatttt tcttgttcta ttacaacttt ttttacttct tgttcattag
     2521 aaagaaagca tagcaatcta atctaagttt taattacaaa gaaagcgacc cgaggttcta
     2581 accgccgact ttggcggaaa gggcggtgtt gacaattaat catcggcata gtatatcggc
     2641 atagtataat acgacaaggt gaggaactaa accatggcca agttgaccag tgccgttccg
     2701 gtgctcaccg cgcgcgacgt cgccggagcg gtcgagttct ggaccgaccg gctcgggttc
     2761 tcccgggact tcgtggagga cgacttcgcc ggtgtggtcc gggacgacgt gaccctgttc
     2821 atcagcgcgg tccaggacca ggtggtgccg gacaacaccc tggcctgggt gtgggtgcgc
     2881 ggcctggacg agctgtacgc cgagtggtcg gaggtcgtgt ccacgaactt ccgggacgcc
     2941 tccgggccgg ccatgaccga gatcggcgag cagccgtggg ggcgggagtt cgccctgcgc
     3001 gacccggccg gcaactgcgt gcacttcgtg gccgaggagc aggactgaca cgtccgacgg
     3061 cggcccacgg gtcccaggcc tcggagatcc gtcggtttca ctcaggaagc agacactgat
     3121 tgacacggtt tagccccttt tcctttgtcg atatcatgta attagttatg tcacgcttac
     3181 attcacgccc tccccccaca tccgctctaa ccgaaaagga aggagttaga caacctgaag
     3241 tctaggtccc tatttatttt tttatagtta tgttagtatt aagaacgtta tttatatttc
     3301 aaatttttct tttttttctg tacagacgcg tgtacgcatg taacattata ctgaaaacct
     3361 tgcttgagaa ggttttggga cgctcgaagg ctttaatttg caagctggag accaacatgt
     3421 gagcaaaagg ccagcaaaag gccaggaacc gtaaaaaggc cgcgttgctg gcgtttttcc
     3481 ataggctccg cccccctgac gagcatcaca aaaatcgacg ctcaagtcag aggtggcgaa
     3541 acccgacagg actataaaga taccaggcgt ttccccctgg aagctccctc gtgcgctctc
     3601 ctgttccgac cctgccgctt accggatacc tgtccgcctt tctcccttcg ggaagcgtgg
     3661 cgctttctca atgctcacgc tgtaggtatc tcagttcggt gtaggtcgtt cgctccaagc
     3721 tgggctgtgt gcacgaaccc cccgttcagc ccgaccgctg cgccttatcc ggtaactatc
     3781 gtcttgagtc caacccggta agacacgact tatcgccact ggcagcagcc actggtaaca
     3841 ggattagcag agcgaggtat gtaggcggtg ctacagagtt cttgaagtgg tggcctaact
     3901 acggctacac tagaaggaca gtatttggta tctgcgctct gctgaagcca gttaccttcg
     3961 gaaaaagagt tggtagctct tgatccggca aacaaaccac cgctggtagc ggtggttttt
     4021 ttgtttgcaa gcagcagatt acgcgcagaa aaaaaggatc tcaagaagat cctttgatct
     4081 tttctacggg gtctgacgct cagtggaacg aaaactcacg ttaagggatt ttggtcatga
     4141 gatca
//
