# Supplementary material for: Steric accessibility of the N-terminus improves the titer and quality of recombinant proteins secreted from Komagataella phaffii
Source: Microb Cell Fact. 2022 Sep 5;21:180. doi: 10.1186/s12934-022-01905-2 (PMC9444097; doi:10.1186/s12934-022-01905-2)
Supplement: Supplementary file 1 — Additional file 1: Figure S1. Structural rendering of unmodified RBD and SpyTag-RBD. [file 12934_2022_1905_MOESM1_ESM.zip › Sequences/Figure 3/L_pAOX1_alpha_EAEA-P6_zeo.gb]

LOCUS       Exported                4148 bp DNA     circular SYN 17-JUN-2022
DEFINITION  synthetic circular DNA
ACCESSION   .
VERSION     .
KEYWORDS    .
SOURCE      synthetic DNA construct
  ORGANISM  synthetic DNA construct
REFERENCE   1  (bases 1 to 4148)
  AUTHORS   Trial User
  TITLE     Direct Submission
  JOURNAL   Exported Jun 17, 2022 from SnapGene 5.3.2
            https://www.snapgene.com
FEATURES             Location/Qualifiers
     source          1..4148
                     /organism="synthetic DNA construct"
                     /mol_type="other DNA"
     misc_feature    1..40
                     /label=L8
     misc_feature    41..80
                     /label=L1
     promoter        80..1019
                     /label=pAOX1
     misc_feature    980..1019
                     /label=L1.5
                     /note="Linker 1.5, combined with use of Linker 3, use is 
                     inteded for changing signal sequence. Signal signal 
                     sequence followed by desired gene should be codon optimized
                     as one fragment ordered as signle gene block."
     CDS             1020..1274
                     /codon_start=1
                     /gene="MF-alpha-1"
                     /product="N-terminal secretion signal from S. cerevisiae 
                     alpha-factor"
                     /label=alpha-factor secretion signal
                     /note="Cleavage by the Kex2 protease occurs after the 
                     dibasic KR sequence."
                     /translation="MRFPSIFTAVLFAASSALAAPVNTTTEDETAQIPAEAVIGYSDLE
                     GDFDVAVLPFSNSTNNGLLFINTTIASIAAKEEGVSLEKR"
     misc_feature    1238..1274
                     /label=L2
     CDS             1287..1766
                     /codon_start=1
                     /label=P6opt
                     /translation="VLDGPYQPTSFKPPNDYWILLNPTNQQVVLEGTNKTDIWVALLLV
                     EPNVTNQSRQYTLFGETKQITVENNTDKWKFFEMFRRSVSAEFQHKRTLTSDTKLAGFL
                     KFYNSVWTFYGETPHATTDYSSTSNLSEVETAIHVEFYIIPRSQESKCNEYINTGL"
     misc_feature    1767..1806
                     /label=L3
     terminator      1807..2053
                     /gene="Pichia pastoris AOX1"
                     /label=AOX1 terminator
                     /note="transcription terminator for AOX1"
     misc_feature    2104..2143
                     /label=L4
     promoter        2164..2550
                     /gene="S. cerevisiae TEF1"
                     /label=TEF1 promoter
                     /note="promoter for EF-1-alpha"
     misc_feature    2564..2603
                     /label=L5
     promoter        2611..2658
                     /label=EM7 promoter
                     /note="synthetic bacterial promoter "
     CDS             2677..3051
                     /codon_start=1
                     /gene="Sh ble from Streptoalloteichus hindustanus"
                     /product="antibiotic-binding protein"
                     /label=BleoR
                     /note="confers resistance to bleomycin, phleomycin, and 
                     Zeocin(TM)"
                     /translation="MAKLTSAVPVLTARDVAGAVEFWTDRLGFSRDFVEDDFAGVVRDD
                     VTLFISAVQDQVVPDNTLAWVWVRGLDELYAEWSEVVSTNFRDASGPAMTEIGEQPWGR
                     EFALRDPAGNCVHFVAEEQD"
     misc_feature    3097..3136
                     /label=L6
     terminator      3157..3404
                     /gene="S. cerevisiae CYC1"
                     /label=CYC1 terminator
                     /note="transcription terminator for CYC1"
     rep_origin      complement(3479..4067)
                     /direction=LEFT
                     /label=ori
                     /note="high-copy-number ColE1/pMB1/pBR322/pUC origin of 
                     replication"
ORIGIN
        1 gacccgatga actacagaac actgcaagaa tctctacctg catactatca cgtcggcgac
       61 caccagtgag ttactagagc gatctaacat ccaaagacga aaggttgaat gaaacctttt
      121 tgccatccga catccacagg tccattctca cacataagtg ccaaacgcaa caggagggga
      181 tacactagca gcagaccgtt gcaaacgcag gacctccact cctcttctcc tcaacaccca
      241 cttttgccat cgaaaaacca gcccagttat tgggcttgat tggagctcgc tcattccaat
      301 tccttctatt aggctactaa caccatgact ttattagcct gtctatcctg gcccccctgg
      361 cgaggttcat gtttgtttat ttccgaatgc aacaagctcc gcattacacc cgaacatcac
      421 tccagatgag ggctttctga gtgtggggtc aaatagtttc atgttcccca aatggcccaa
      481 aactgacagt ttaaacgctg tcttggaacc taatatgaca aaagcgtgat ctcatccaag
      541 atgaactaag tttggttcgt tgaaatgcta acggccagtt ggtcaaaaag aaacttccaa
      601 aagtcggcat accgtttgtc ttgtttggta ttgattgacg aatgctcaaa aataatctca
      661 ttaatgctta gcgcagtctc tctatcgctt ctgaaccccg gtgcacctgt gccgaaacgc
      721 aaatggggaa acacccgctt tttggatgat tatgcattgt ctccacattg tatgcttcca
      781 agattctggt gggaatactg ctgatagcct aacgttcatg atcaaaattt aactgttcta
      841 acccctactt gacagcaata tataaacaga aggaagctgc cctgtcttaa accttttttt
      901 ttatcatcat tattagctta ctttcataat tgcgactggt tccaattgac aagcttttga
      961 ttttaacgac ttttaacgac aacttgagaa gatcaaaaaa caactaatta ttcgaaacga
     1021 tgagatttcc ttcaattttt actgctgttt tattcgcagc atcctccgca ttagctgctc
     1081 cagtcaacac tacaacagaa gatgaaacgg cacaaattcc ggctgaagct gtcatcggtt
     1141 actcagattt agaaggggat ttcgatgttg ctgttttgcc attttccaac agcacaaata
     1201 acgggttatt gtttataaat actactattg ccagcattgc tgctaaagaa gaaggggtat
     1261 ctctcgagaa aagagaagct gaagctgttt tggatggtcc ttaccagcca acttctttca
     1321 agccaccaaa cgactactgg atcttgctga acccaactaa ccagcaggtt gtcttggagg
     1381 gaactaacaa gactgacatc tgggtcgcct tgttgttggt tgaacctaac gttaccaacc
     1441 agtccagaca gtacactctg ttcggtgaga ctaagcagat caccgttgag aacaacaccg
     1501 acaagtggaa gttcttcgag atgttcagaa ggtccgtttc cgctgagttc cagcacaaga
     1561 gaactttgac ttccgacact aagctggccg gtttcttgaa gttctacaac tccgtttgga
     1621 ccttctacgg tgaaactcca cacgctacta ctgactactc ttccacttct aacttgtccg
     1681 aggttgagac tgctatccac gtcgagttct acatcatccc aagatctcaa gagtccaagt
     1741 gcaacgagta cattaacacc ggtctgtaaa gacgttgaga ggagcagtcg tcagaccaca
     1801 tagctttcaa gaggatgtca gaatgccatt tgcctgagag atgcaggctt catttttgat
     1861 acttttttat ttgtaaccta tatagtatag gatttttttt gtcattttgt ttcttctcgt
     1921 acgagcttgc tcctgatcag cctatctcgc agctgatgaa tatcttgtgg taggggtttg
     1981 ggaaaatcat tcgagtttga tgtttttctt ggtatttccc actcctcttc agagtacaga
     2041 agattaagtg agacgttcgt ttgtgcaagc ttcaacgatg ccaaaagggt ataataagcg
     2101 tcagactctg tactgagttc tataaacgag ccattgcata cgacccacac accatagctt
     2161 caaaatgttt ctactccttt tttactcttc cagattttct cggactccgc gcatcgccgt
     2221 accacttcaa aacacccaag cacagcatac taaattttcc ctctttcttc ctctagggtg
     2281 tcgttaatta cccgtactaa aggtttggaa aagaaaaaag agaccgcctc gtttcttttt
     2341 cttcgtcgaa aaaggcaata aaaattttta tcacgtttct ttttcttgaa attttttttt
     2401 ttagtttttt tctctttcag tgacctccat tgatatttaa gttaataaac ggtcttcaat
     2461 ttctcaagtt tcagtttcat ttttcttgtt ctattacaac tttttttact tcttgttcat
     2521 tagaaagaaa gcatagcaat ctaatctaag ttttaattac aaagaaagcg acccgaggtt
     2581 ctaaccgccg actttggcgg aaagggcggt gttgacaatt aatcatcggc atagtatatc
     2641 ggcatagtat aatacgacaa ggtgaggaac taaaccatgg ccaagttgac cagtgccgtt
     2701 ccggtgctca ccgcgcgcga cgtcgccgga gcggtcgagt tctggaccga ccggctcggg
     2761 ttctcccggg acttcgtgga ggacgacttc gccggtgtgg tccgggacga cgtgaccctg
     2821 ttcatcagcg cggtccagga ccaggtggtg ccggacaaca ccctggcctg ggtgtgggtg
     2881 cgcggcctgg acgagctgta cgccgagtgg tcggaggtcg tgtccacgaa cttccgggac
     2941 gcctccgggc cggccatgac cgagatcggc gagcagccgt gggggcggga gttcgccctg
     3001 cgcgacccgg ccggcaactg cgtgcacttc gtggccgagg agcaggactg acacgtccga
     3061 cggcggccca cgggtcccag gcctcggaga tccgtcggtt tcactcagga agcagacact
     3121 gattgacacg gtttagcccc ttttcctttg tcgatatcat gtaattagtt atgtcacgct
     3181 tacattcacg ccctcccccc acatccgctc taaccgaaaa ggaaggagtt agacaacctg
     3241 aagtctaggt ccctatttat ttttttatag ttatgttagt attaagaacg ttatttatat
     3301 ttcaaatttt tctttttttt ctgtacagac gcgtgtacgc atgtaacatt atactgaaaa
     3361 ccttgcttga gaaggttttg ggacgctcga aggctttaat ttgcaagctg gagaccaaca
     3421 tgtgagcaaa aggccagcaa aaggccagga accgtaaaaa ggccgcgttg ctggcgtttt
     3481 tccataggct ccgcccccct gacgagcatc acaaaaatcg acgctcaagt cagaggtggc
     3541 gaaacccgac aggactataa agataccagg cgtttccccc tggaagctcc ctcgtgcgct
     3601 ctcctgttcc gaccctgccg cttaccggat acctgtccgc ctttctccct tcgggaagcg
     3661 tggcgctttc tcaatgctca cgctgtaggt atctcagttc ggtgtaggtc gttcgctcca
     3721 agctgggctg tgtgcacgaa ccccccgttc agcccgaccg ctgcgcctta tccggtaact
     3781 atcgtcttga gtccaacccg gtaagacacg acttatcgcc actggcagca gccactggta
     3841 acaggattag cagagcgagg tatgtaggcg gtgctacaga gttcttgaag tggtggccta
     3901 actacggcta cactagaagg acagtatttg gtatctgcgc tctgctgaag ccagttacct
     3961 tcggaaaaag agttggtagc tcttgatccg gcaaacaaac caccgctggt agcggtggtt
     4021 tttttgtttg caagcagcag attacgcgca gaaaaaaagg atctcaagaa gatcctttga
     4081 tcttttctac ggggtctgac gctcagtgga acgaaaactc acgttaaggg attttggtca
     4141 tgagatca
//
