# Supplementary material for: Steric accessibility of the N-terminus improves the titer and quality of recombinant proteins secreted from Komagataella phaffii
Source: Microb Cell Fact. 2022 Sep 5;21:180. doi: 10.1186/s12934-022-01905-2 (PMC9444097; doi:10.1186/s12934-022-01905-2)
Supplement: Supplementary file 1 — Additional file 1: Figure S1. Structural rendering of unmodified RBD and SpyTag-RBD. [file 12934_2022_1905_MOESM1_ESM.zip › Sequences/Figure 2/L_pAOX1_alpha_SpyTag_RBD_zeo.gb]

LOCUS       Exported                4331 bp DNA     circular SYN 17-JUN-2022
DEFINITION  synthetic circular DNA
ACCESSION   .
VERSION     .
KEYWORDS    Modular Vector L
SOURCE      synthetic DNA construct
  ORGANISM  synthetic DNA construct
REFERENCE   1  (bases 1 to 4331)
  AUTHORS   dalvie
  TITLE     Direct Submission
  JOURNAL   Exported Jun 17, 2022 from SnapGene 5.3.2
            https://www.snapgene.com
FEATURES             Location/Qualifiers
     source          1..4331
                     /organism="synthetic DNA construct"
                     /mol_type="other DNA"
     primer_bind     531..551
                     /label=5' AOX1 primer
     misc_feature    617..871
                     /label=alpha
                     /note="alpha"
     sig_peptide     617..871
                     /label=Alpha Signal Peptide
     primer_bind     820..840
                     /label=alpha-factor primer
     misc_feature    835..871
                     /label=L2
     CDS             866..871
                     /label=IFNalpha2b_DP
     CDS             872..910
                     /codon_start=1
                     /label=Spytag
                     /translation="AHIVMVDAYKPTK"
     CDS             911..943
                     /codon_start=1
                     /label=GGD linker
                     /translation="GGDGGDGGDGG"
     CDS             944..1546
                     /codon_start=1
                     /label=RBD-J
                     /translation="ITNLCPFGEVFNATRFASVYAWNRKRISNCVADYSVLYNSASFST
                     FKCYGVSPTKLNDLCFTNVYADSFVIRGDEVRQIAPGQTGKIADYNYKLPDDFTGCVIA
                     WNSNNLDSKVGGNYNYKYRLFRKSNLKPFERDISTEIYQAGSTPCNGVEGFNCYWPLQS
                     YGFQPTNGVGYQPYRVVVLSFELLHAPATVCGPKKSTN"
     misc_feature    1547..1586
                     /label=L3
     terminator      1587..1883
                     /label=AOX1_TT
     misc_feature    1884..1923
                     /label=L4
     promoter        1924..2343
                     /label=pTEF1
                     /note="TEF1 promoter"
     misc_feature    2344..2383
                     /label=L5
     promoter        2391..2438
                     /label=EM7 promoter
                     /note="synthetic bacterial promoter "
     CDS             2457..2831
                     /codon_start=1
                     /gene="Sh ble from Streptoalloteichus hindustanus"
                     /product="antibiotic-binding protein"
                     /label=BleoR
                     /note="confers resistance to bleomycin, phleomycin, and 
                     Zeocin(TM)"
                     /translation="MAKLTSAVPVLTARDVAGAVEFWTDRLGFSRDFVEDDFAGVVRDD
                     VTLFISAVQDQVVPDNTLAWVWVRGLDELYAEWSEVVSTNFRDASGPAMTEIGEQPWGR
                     EFALRDPAGNCVHFVAEEQD"
     misc_feature    2877..2916
                     /label=L6
     terminator      2937..3184
                     /gene="S. cerevisiae CYC1"
                     /label=CYC1 terminator
                     /note="transcription terminator for CYC1"
     rep_origin      complement(3259..3847)
                     /direction=LEFT
                     /label=ori
                     /note="high-copy-number ColE1/pMB1/pBR322/pUC origin of 
                     replication"
     promoter        3928
                     /label=AOX1 promoter
     misc_feature    3929..3968
                     /label=L8
     misc_feature    3969..4008
                     /label=L1
     promoter        join(4009..4331,1..616)
                     /label=AOX1 promoter
     promoter        join(4009..4331,1..616)
                     /gene="Pichia pastoris AOX1"
                     /label=pAOX1
                     /note="inducible promoter, regulated by methanol"
ORIGIN
        1 ttacacccga acatcactcc agatgagggc tttctgagtg tggggtcaaa tagtttcatg
       61 ttccccaaat ggcccaaaac tgacagttta aacgctgtct tggaacctaa tatgacaaaa
      121 gcgtgatctc atccaagatg aactaagttt ggttcgttga aatgctaacg gccagttggt
      181 caaaaagaaa cttccaaaag tcggcatacc gtttgtcttg tttggtattg attgacgaat
      241 gctcaaaaat aatctcatta atgcttagcg cagtctctct atcgcttctg aaccccggtg
      301 cacctgtgcc gaaacgcaaa tggggaaaca cccgcttttt ggatgattat gcattgtctc
      361 cacattgtat gcttccaaga ttctggtggg aatactgctg atagcctaac gttcatgatc
      421 aaaatttaac tgttctaacc cctacttgac agcaatatat aaacagaagg aagctgccct
      481 gtcttaaacc ttttttttta tcatcattat tagcttactt tcataattgc gactggttcc
      541 aattgacaag cttttgattt taacgacttt taacgacaac ttgagaagat caaaaaacaa
      601 ctaattattc gaaacgatga gatttccttc aatttttact gctgttttat tcgcagcatc
      661 ctccgcatta gctgctccag tcaacactac aacagaagat gaaacggcac aaattccggc
      721 tgaagctgtc atcggttact cagatttaga aggggatttc gatgttgctg ttttgccatt
      781 ttccaacagc acaaataacg ggttattgtt tataaatact actattgcca gcattgctgc
      841 taaagaagaa ggggtatctc tcgagaaaag agctcatata gttatggttg acgcctacaa
      901 gccaactaag ggtggtgatg gtggtgacgg cggagatggt ggcatcacca acttgtgtcc
      961 attcggtgag gttttcaacg ctactagatt cgcttccgtt tacgcctgga acagaaagag
     1021 aatctccaac tgcgttgctg actactccgt cttgtacaac tctgcttcat tctccacctt
     1081 caagtgctac ggtgtttccc caactaagtt gaacgacctg tgtttcacta acgtctacgc
     1141 cgactccttc gttattagag gtgacgaggt tagacagatc gctccaggtc aaactggtaa
     1201 gatcgctgac tacaactaca agctgccaga cgacttcacc ggttgtgtta ttgcttggaa
     1261 ctccaacaac ctggactcca aggttggtgg taactacaat tacaaatacc gtttgtttag
     1321 aaagtccaac ctgaagccat tcgagagaga catctccact gagatctacc aagctggttc
     1381 cactccatgt aacggtgttg agggtttcaa ctgttactgg ccattgcagt cctacggttt
     1441 ccagccaact aatggtgttg gttaccagcc atacagagtc gtcgttttgt ccttcgagtt
     1501 gttgcatgct ccagctactg tttgcggtcc aaagaagtcc actaactaaa gacgttgaga
     1561 ggagcagtcg tcagaccaca tagctttcaa gaggatgtca gaatgccatt tgcctgagag
     1621 atgcaggctt catttttgat acttttttat ttgtaaccta tatagtatag gatttttttt
     1681 gtcattttgt ttcttctcgt acgagcttgc tcctgatcag cctatctcgc agctgatgaa
     1741 tatcttgtgg taggggtttg ggaaaatcat tcgagtttga tgtttttctt ggtatttccc
     1801 actcctcttc agagtacaga agattaagtg agacgttcgt ttgtgcaagc ttcaacgatg
     1861 ccaaaagggt ataataagcg tcagactctg tactgagttc tataaacgag ccattgcata
     1921 cgacccacac accatagctt caaaatgttt ctactccttt tttactcttc cagattttct
     1981 cggactccgc gcatcgccgt accacttcaa aacacccaag cacagcatac taaattttcc
     2041 ctctttcttc ctctagggtg tcgttaatta cccgtactaa aggtttggaa aagaaaaaag
     2101 agaccgcctc gtttcttttt cttcgtcgaa aaaggcaata aaaattttta tcacgtttct
     2161 ttttcttgaa attttttttt ttagtttttt tctctttcag tgacctccat tgatatttaa
     2221 gttaataaac ggtcttcaat ttctcaagtt tcagtttcat ttttcttgtt ctattacaac
     2281 tttttttact tcttgttcat tagaaagaaa gcatagcaat ctaatctaag ttttaattac
     2341 aaagaaagcg acccgaggtt ctaaccgccg actttggcgg aaagggcggt gttgacaatt
     2401 aatcatcggc atagtatatc ggcatagtat aatacgacaa ggtgaggaac taaaccatgg
     2461 ccaagttgac cagtgccgtt ccggtgctca ccgcgcgcga cgtcgccgga gcggtcgagt
     2521 tctggaccga ccggctcggg ttctcccggg acttcgtgga ggacgacttc gccggtgtgg
     2581 tccgggacga cgtgaccctg ttcatcagcg cggtccagga ccaggtggtg ccggacaaca
     2641 ccctggcctg ggtgtgggtg cgcggcctgg acgagctgta cgccgagtgg tcggaggtcg
     2701 tgtccacgaa cttccgggac gcctccgggc cggccatgac cgagatcggc gagcagccgt
     2761 gggggcggga gttcgccctg cgcgacccgg ccggcaactg cgtgcacttc gtggccgagg
     2821 agcaggactg acacgtccga cggcggccca cgggtcccag gcctcggaga tccgtcggtt
     2881 tcactcagga agcagacact gattgacacg gtttagcccc ttttcctttg tcgatatcat
     2941 gtaattagtt atgtcacgct tacattcacg ccctcccccc acatccgctc taaccgaaaa
     3001 ggaaggagtt agacaacctg aagtctaggt ccctatttat ttttttatag ttatgttagt
     3061 attaagaacg ttatttatat ttcaaatttt tctttttttt ctgtacagac gcgtgtacgc
     3121 atgtaacatt atactgaaaa ccttgcttga gaaggttttg ggacgctcga aggctttaat
     3181 ttgcaagctg gagaccaaca tgtgagcaaa aggccagcaa aaggccagga accgtaaaaa
     3241 ggccgcgttg ctggcgtttt tccataggct ccgcccccct gacgagcatc acaaaaatcg
     3301 acgctcaagt cagaggtggc gaaacccgac aggactataa agataccagg cgtttccccc
     3361 tggaagctcc ctcgtgcgct ctcctgttcc gaccctgccg cttaccggat acctgtccgc
     3421 ctttctccct tcgggaagcg tggcgctttc tcaatgctca cgctgtaggt atctcagttc
     3481 ggtgtaggtc gttcgctcca agctgggctg tgtgcacgaa ccccccgttc agcccgaccg
     3541 ctgcgcctta tccggtaact atcgtcttga gtccaacccg gtaagacacg acttatcgcc
     3601 actggcagca gccactggta acaggattag cagagcgagg tatgtaggcg gtgctacaga
     3661 gttcttgaag tggtggccta actacggcta cactagaagg acagtatttg gtatctgcgc
     3721 tctgctgaag ccagttacct tcggaaaaag agttggtagc tcttgatccg gcaaacaaac
     3781 caccgctggt agcggtggtt tttttgtttg caagcagcag attacgcgca gaaaaaaagg
     3841 atctcaagaa gatcctttga tcttttctac ggggtctgac gctcagtgga acgaaaactc
     3901 acgttaaggg attttggtca tgagatcaga cccgatgaac tacagaacac tgcaagaatc
     3961 tctacctgca tactatcacg tcggcgacca ccagtgagtt actagagcga tctaacatcc
     4021 aaagacgaaa ggttgaatga aacctttttg ccatccgaca tccacaggtc cattctcaca
     4081 cataagtgcc aaacgcaaca ggaggggata cactagcagc agaccgttgc aaacgcagga
     4141 cctccactcc tcttctcctc aacacccact tttgccatcg aaaaaccagc ccagttattg
     4201 ggcttgattg gagctcgctc attccaattc cttctattag gctactaaca ccatgacttt
     4261 attagcctgt ctatcctggc ccccctggcg aggttcatgt ttgtttattt ccgaatgcaa
     4321 caagctccgc a
//
