# Supplementary material for: Steric accessibility of the N-terminus improves the titer and quality of recombinant proteins secreted from Komagataella phaffii
Source: Microb Cell Fact. 2022 Sep 5;21:180. doi: 10.1186/s12934-022-01905-2 (PMC9444097; doi:10.1186/s12934-022-01905-2)
Supplement: Supplementary file 1 — Additional file 1: Figure S1. Structural rendering of unmodified RBD and SpyTag-RBD. [file 12934_2022_1905_MOESM1_ESM.zip › Sequences/Figure 2/L_pAOX1_alpha_EAEA_SpyTag_RBD_zeo.gb]

LOCUS       Exported                4343 bp DNA     circular SYN 17-JUN-2022
DEFINITION  synthetic circular DNA
ACCESSION   .
VERSION     .
KEYWORDS    Modular Vector L
SOURCE      synthetic DNA construct
  ORGANISM  synthetic DNA construct
REFERENCE   1  (bases 1 to 4343)
  AUTHORS   dalvie
  TITLE     Direct Submission
  JOURNAL   Exported Jun 17, 2022 from SnapGene 5.3.2
            https://www.snapgene.com
FEATURES             Location/Qualifiers
     source          1..4343
                     /organism="synthetic DNA construct"
                     /mol_type="other DNA"
     primer_bind     531..551
                     /label=5' AOX1 primer
     misc_feature    617..871
                     /label=alpha
                     /note="alpha"
     sig_peptide     617..871
                     /label=Alpha Signal Peptide
     primer_bind     820..840
                     /label=alpha-factor primer
     misc_feature    835..871
                     /label=L2
     CDS             866..871
                     /label=IFNalpha2b_DP
     CDS             884..922
                     /codon_start=1
                     /label=Spytag
                     /translation="AHIVMVDAYKPTK"
     CDS             923..955
                     /codon_start=1
                     /label=GGD linker
                     /translation="GGDGGDGGDGG"
     CDS             956..1558
                     /codon_start=1
                     /label=RBD-J
                     /translation="ITNLCPFGEVFNATRFASVYAWNRKRISNCVADYSVLYNSASFST
                     FKCYGVSPTKLNDLCFTNVYADSFVIRGDEVRQIAPGQTGKIADYNYKLPDDFTGCVIA
                     WNSNNLDSKVGGNYNYKYRLFRKSNLKPFERDISTEIYQAGSTPCNGVEGFNCYWPLQS
                     YGFQPTNGVGYQPYRVVVLSFELLHAPATVCGPKKSTN"
     misc_feature    1559..1598
                     /label=L3
     terminator      1599..1895
                     /label=AOX1_TT
     misc_feature    1896..1935
                     /label=L4
     promoter        1936..2355
                     /label=pTEF1
                     /note="TEF1 promoter"
     misc_feature    2356..2395
                     /label=L5
     promoter        2403..2450
                     /label=EM7 promoter
                     /note="synthetic bacterial promoter "
     CDS             2469..2843
                     /codon_start=1
                     /gene="Sh ble from Streptoalloteichus hindustanus"
                     /product="antibiotic-binding protein"
                     /label=BleoR
                     /note="confers resistance to bleomycin, phleomycin, and 
                     Zeocin(TM)"
                     /translation="MAKLTSAVPVLTARDVAGAVEFWTDRLGFSRDFVEDDFAGVVRDD
                     VTLFISAVQDQVVPDNTLAWVWVRGLDELYAEWSEVVSTNFRDASGPAMTEIGEQPWGR
                     EFALRDPAGNCVHFVAEEQD"
     misc_feature    2889..2928
                     /label=L6
     terminator      2949..3196
                     /gene="S. cerevisiae CYC1"
                     /label=CYC1 terminator
                     /note="transcription terminator for CYC1"
     rep_origin      complement(3271..3859)
                     /direction=LEFT
                     /label=ori
                     /note="high-copy-number ColE1/pMB1/pBR322/pUC origin of 
                     replication"
     promoter        3940
                     /label=AOX1 promoter
     misc_feature    3941..3980
                     /label=L8
     misc_feature    3981..4020
                     /label=L1
     promoter        join(4021..4343,1..616)
                     /label=AOX1 promoter
     promoter        join(4021..4343,1..616)
                     /gene="Pichia pastoris AOX1"
                     /label=pAOX1
                     /note="inducible promoter, regulated by methanol"
ORIGIN
        1 ttacacccga acatcactcc agatgagggc tttctgagtg tggggtcaaa tagtttcatg
       61 ttccccaaat ggcccaaaac tgacagttta aacgctgtct tggaacctaa tatgacaaaa
      121 gcgtgatctc atccaagatg aactaagttt ggttcgttga aatgctaacg gccagttggt
      181 caaaaagaaa cttccaaaag tcggcatacc gtttgtcttg tttggtattg attgacgaat
      241 gctcaaaaat aatctcatta atgcttagcg cagtctctct atcgcttctg aaccccggtg
      301 cacctgtgcc gaaacgcaaa tggggaaaca cccgcttttt ggatgattat gcattgtctc
      361 cacattgtat gcttccaaga ttctggtggg aatactgctg atagcctaac gttcatgatc
      421 aaaatttaac tgttctaacc cctacttgac agcaatatat aaacagaagg aagctgccct
      481 gtcttaaacc ttttttttta tcatcattat tagcttactt tcataattgc gactggttcc
      541 aattgacaag cttttgattt taacgacttt taacgacaac ttgagaagat caaaaaacaa
      601 ctaattattc gaaacgatga gatttccttc aatttttact gctgttttat tcgcagcatc
      661 ctccgcatta gctgctccag tcaacactac aacagaagat gaaacggcac aaattccggc
      721 tgaagctgtc atcggttact cagatttaga aggggatttc gatgttgctg ttttgccatt
      781 ttccaacagc acaaataacg ggttattgtt tataaatact actattgcca gcattgctgc
      841 taaagaagaa ggggtatctc tcgagaaaag agaagctgaa gctgctcata tagttatggt
      901 tgacgcctac aagccaacta agggtggtga tggtggtgac ggcggagatg gtggcatcac
      961 caacttgtgt ccattcggtg aggttttcaa cgctactaga ttcgcttccg tttacgcctg
     1021 gaacagaaag agaatctcca actgcgttgc tgactactcc gtcttgtaca actctgcttc
     1081 attctccacc ttcaagtgct acggtgtttc cccaactaag ttgaacgacc tgtgtttcac
     1141 taacgtctac gccgactcct tcgttattag aggtgacgag gttagacaga tcgctccagg
     1201 tcaaactggt aagatcgctg actacaacta caagctgcca gacgacttca ccggttgtgt
     1261 tattgcttgg aactccaaca acctggactc caaggttggt ggtaactaca attacaaata
     1321 ccgtttgttt agaaagtcca acctgaagcc attcgagaga gacatctcca ctgagatcta
     1381 ccaagctggt tccactccat gtaacggtgt tgagggtttc aactgttact ggccattgca
     1441 gtcctacggt ttccagccaa ctaatggtgt tggttaccag ccatacagag tcgtcgtttt
     1501 gtccttcgag ttgttgcatg ctccagctac tgtttgcggt ccaaagaagt ccactaacta
     1561 aagacgttga gaggagcagt cgtcagacca catagctttc aagaggatgt cagaatgcca
     1621 tttgcctgag agatgcaggc ttcatttttg atactttttt atttgtaacc tatatagtat
     1681 aggatttttt ttgtcatttt gtttcttctc gtacgagctt gctcctgatc agcctatctc
     1741 gcagctgatg aatatcttgt ggtaggggtt tgggaaaatc attcgagttt gatgtttttc
     1801 ttggtatttc ccactcctct tcagagtaca gaagattaag tgagacgttc gtttgtgcaa
     1861 gcttcaacga tgccaaaagg gtataataag cgtcagactc tgtactgagt tctataaacg
     1921 agccattgca tacgacccac acaccatagc ttcaaaatgt ttctactcct tttttactct
     1981 tccagatttt ctcggactcc gcgcatcgcc gtaccacttc aaaacaccca agcacagcat
     2041 actaaatttt ccctctttct tcctctaggg tgtcgttaat tacccgtact aaaggtttgg
     2101 aaaagaaaaa agagaccgcc tcgtttcttt ttcttcgtcg aaaaaggcaa taaaaatttt
     2161 tatcacgttt ctttttcttg aaattttttt ttttagtttt tttctctttc agtgacctcc
     2221 attgatattt aagttaataa acggtcttca atttctcaag tttcagtttc atttttcttg
     2281 ttctattaca acttttttta cttcttgttc attagaaaga aagcatagca atctaatcta
     2341 agttttaatt acaaagaaag cgacccgagg ttctaaccgc cgactttggc ggaaagggcg
     2401 gtgttgacaa ttaatcatcg gcatagtata tcggcatagt ataatacgac aaggtgagga
     2461 actaaaccat ggccaagttg accagtgccg ttccggtgct caccgcgcgc gacgtcgccg
     2521 gagcggtcga gttctggacc gaccggctcg ggttctcccg ggacttcgtg gaggacgact
     2581 tcgccggtgt ggtccgggac gacgtgaccc tgttcatcag cgcggtccag gaccaggtgg
     2641 tgccggacaa caccctggcc tgggtgtggg tgcgcggcct ggacgagctg tacgccgagt
     2701 ggtcggaggt cgtgtccacg aacttccggg acgcctccgg gccggccatg accgagatcg
     2761 gcgagcagcc gtgggggcgg gagttcgccc tgcgcgaccc ggccggcaac tgcgtgcact
     2821 tcgtggccga ggagcaggac tgacacgtcc gacggcggcc cacgggtccc aggcctcgga
     2881 gatccgtcgg tttcactcag gaagcagaca ctgattgaca cggtttagcc ccttttcctt
     2941 tgtcgatatc atgtaattag ttatgtcacg cttacattca cgccctcccc ccacatccgc
     3001 tctaaccgaa aaggaaggag ttagacaacc tgaagtctag gtccctattt atttttttat
     3061 agttatgtta gtattaagaa cgttatttat atttcaaatt tttctttttt ttctgtacag
     3121 acgcgtgtac gcatgtaaca ttatactgaa aaccttgctt gagaaggttt tgggacgctc
     3181 gaaggcttta atttgcaagc tggagaccaa catgtgagca aaaggccagc aaaaggccag
     3241 gaaccgtaaa aaggccgcgt tgctggcgtt tttccatagg ctccgccccc ctgacgagca
     3301 tcacaaaaat cgacgctcaa gtcagaggtg gcgaaacccg acaggactat aaagatacca
     3361 ggcgtttccc cctggaagct ccctcgtgcg ctctcctgtt ccgaccctgc cgcttaccgg
     3421 atacctgtcc gcctttctcc cttcgggaag cgtggcgctt tctcaatgct cacgctgtag
     3481 gtatctcagt tcggtgtagg tcgttcgctc caagctgggc tgtgtgcacg aaccccccgt
     3541 tcagcccgac cgctgcgcct tatccggtaa ctatcgtctt gagtccaacc cggtaagaca
     3601 cgacttatcg ccactggcag cagccactgg taacaggatt agcagagcga ggtatgtagg
     3661 cggtgctaca gagttcttga agtggtggcc taactacggc tacactagaa ggacagtatt
     3721 tggtatctgc gctctgctga agccagttac cttcggaaaa agagttggta gctcttgatc
     3781 cggcaaacaa accaccgctg gtagcggtgg tttttttgtt tgcaagcagc agattacgcg
     3841 cagaaaaaaa ggatctcaag aagatccttt gatcttttct acggggtctg acgctcagtg
     3901 gaacgaaaac tcacgttaag ggattttggt catgagatca gacccgatga actacagaac
     3961 actgcaagaa tctctacctg catactatca cgtcggcgac caccagtgag ttactagagc
     4021 gatctaacat ccaaagacga aaggttgaat gaaacctttt tgccatccga catccacagg
     4081 tccattctca cacataagtg ccaaacgcaa caggagggga tacactagca gcagaccgtt
     4141 gcaaacgcag gacctccact cctcttctcc tcaacaccca cttttgccat cgaaaaacca
     4201 gcccagttat tgggcttgat tggagctcgc tcattccaat tccttctatt aggctactaa
     4261 caccatgact ttattagcct gtctatcctg gcccccctgg cgaggttcat gtttgtttat
     4321 ttccgaatgc aacaagctcc gca
//
